# Supplementary material for: Mediators linking gut microbiota and sporadic Creutzfeldt–Jakob disease: a Mendelian randomization study
Source: AMB Express. 2025 Aug 18;15:120. doi: 10.1186/s13568-025-01932-3 (PMC12360999; doi:10.1186/s13568-025-01932-3)
Supplement: Supplementary file 1 — Supplementary Material 1 [file 13568_2025_1932_MOESM1_ESM.xlsx]

## Sheet: Table description
Tables	Description
Table S1	Detailed information for genome-wide association studies involved in the present Mendelian Randomization study.
Table S2	SNPs used in MR analysis between gut microbiota and sporadic Creutzfeldt-Jakob disease.
Table S3	SNPs used in MR analysis between cerebrospinal fluid metabolites and sporadic Creutzfeldt-Jakob disease.
Table S4	Mendelian randomization analysis on the causal effect of the gut microbiota on sporadic Creutzfeldt-Jakob disease (positive).
Table S5	Mendelian randomization analysis on the causal effect of the sporadic Creutzfeldt-Jakob disease on gut microbiota (positive).
Table S6	Mendelian randomization analysis on the causal effect of the sporadic Creutzfeldt-Jakob disease on cerebrospinal fluid metabolites (positive).
Table S7	Mendelian randomization analysis on the causal effect of the gut microbiota on sporadic Creutzfeldt-Jakob disease (All).
Table S8	Mendelian randomization analysis on the causal effect of the cerebrospinal fluid metabolites on sporadic Creutzfeldt-Jakob disease (All).
Table S9	473 intestinal flora ID.
Table S10	Full GTDB taxonomic path

## Sheet: Table_S1
Table S1. Detailed information for genome-wide association studies involved in the present Mendelian Randomization study.
Phenotype	Consortium or study	Sample size	Ancestry	Journal	Year	Author	PMID	Data source
Gut microbiota	FINRISK 2002 prospective cohort	5959	European	Nat Genet.	2022	Qin et al.	35115689	https://pmc.ncbi.nlm.nih.gov/articles/PMC9883041/
Cerebrospinal fluid metabolites	Wisconsin Alzheimer’s Disease Research Center (WADRC) and Wisconsin Registry for Alzheimer’s Prevention (WRAP)	291	European	Commun Biol.	2021	Panyard et al.	33437055	https://pmc.ncbi.nlm.nih.gov/articles/PMC7803963/
Sporadic Creutzfeldt-Jakob disease	GWAS Catalog	5,208 cases/511,675 controls	European	Lancet Neurol.	2020	Jones et al.	32949544	https://pmc.ncbi.nlm.nih.gov/articles/PMC8220892/

## Sheet: Table_S2
Table S2. SNPs used in MR analysis between gut microbiota and sporadic Creutzfeldt-Jakob disease.
Exposure	Outcome	SNP	effect_allele.exposure	other_allele.exposure	effect_allele.outcome	other_allele.outcome	beta.exposure	beta.outcome	eaf.exposure	eaf.outcome	chr.outcome	pos.outcome	pval.outcome	se.outcome	samplesize.outcome	se.exposure	pval.exposure	samplesize.exposure	R2	F
f. Atopobiaceae abundance	sporadic Creutzfeldt-Jakob disease	rs10428725	T	C	T	C	-0.0347278	0.00770735	0.234265	0.224056	6	44112409	0.806388	0.031448	17679	0.00760792	5e-06	5959	0.00348444	20.8364
		rs1072655	C	A	C	A	0.0304568	-0.0205045	0.342344	0.401722	3	82655014	0.432682	0.0261332	17679	0.00671913	5.8e-06	5959	0.00343617	20.5467
		rs1077746	T	C	T	C	-0.0301449	-0.0330042	0.421782	0.395803	10	12595543	0.20831	0.0262308	17679	0.00662331	5.3e-06	5959	0.00346415	20.7146
		rs10810886	G	A	G	A	0.033009	-0.0594495	0.240057	0.257012	9	18018207	0.044437	0.0295779	17679	0.00746291	9.7e-06	5959	0.00327229	19.5636
		rs112290424	T	G	T	G	0.132109	0.00271653	0.0119288	0.0210819	4	117957987	0.976702	0.0930161	17679	0.0291673	5.9e-06	5959	0.00343089	20.515
		rs3825195	C	T	C	T	0.0284599	0.00402966	0.437374	0.494984	12	54972992	0.875149	0.0256491	17679	0.00643008	9.6e-06	5959	0.00327669	19.59
		rs544038	C	T	C	T	0.125588	0.0566906	0.0144611	0.989223	1	89709463	0.661161	0.129339	17679	0.0267584	2.7e-06	5959	0.00368299	22.028
		rs67547277	G	A	G	A	0.158627	-0.163383	0.00974462	0.0290214	12	67696919	0.0386823	0.0790222	17679	0.0326147	1.2e-06	5959	0.00395397	23.6552
		rs6932768	C	A	C	A	-0.0300223	0.0468292	0.491573	0.536941	6	141212462	0.0705345	0.0258944	17679	0.00636178	2.4e-06	5959	0.00372338	22.2705
		rs6949097	T	C	T	C	-0.0316359	0.0460198	0.445459	0.424003	7	29839545	0.0769839	0.0260224	17679	0.00643272	8.7e-07	5959	0.00404239	24.1864
		rs9565250	C	T	C	T	-0.0559564	0.0547177	0.0737055	0.118056	13	76795899	0.176613	0.0404941	17679	0.0122791	5.2e-06	5959	0.00347282	20.7667
s. Bacteroides eggerthii abundance		rs1122322	A	G	A	G	0.100669	0.0287836	0.493394	0.451132	16	73775788	0.272309	0.0262202	17679	0.0221713	5.6e-06	5959	0.00344775	20.6162
		rs1544954	A	G	A	G	-0.116473	-0.0314122	0.26216	0.641358	16	62866857	0.24156	0.0268227	17679	0.0246704	2.3e-06	5959	0.00372652	22.2894
		rs28410506	T	C	T	C	-0.0983795	0.00846867	0.409404	0.413909	1	188546569	0.743685	0.0258992	17679	0.0217425	6e-06	5959	0.00342395	20.4734
		rs34600045	T	C	T	C	-0.117293	-0.00877472	0.237872	0.215612	12	21760286	0.783155	0.0318844	17679	0.0255049	4.2e-06	5959	0.00353659	21.1493
		rs7130171	A	G	A	G	-0.102988	-0.0347215	0.332008	0.345509	11	80486225	0.197667	0.0269527	17679	0.0229333	7.1e-06	5959	0.00337287	20.1669
		rs72917071	G	A	G	A	0.213877	0.061286	0.0865237	0.0693095	4	102692475	0.22427	0.0504307	17679	0.0381268	2e-08	5959	0.00525299	31.4679
		rs9866573	A	G	A	G	0.374591	0.0792103	0.017163	0.0327768	3	100760968	0.280859	0.0734525	17679	0.083224	6.8e-06	5959	0.00338821	20.259
o. Chloroflexales abundance		rs111516981	C	T	C	T	0.0251541	0.0329846	0.141535	0.191482	2	18835282	0.312551	0.0326617	17679	0.00518371	1.2e-06	5959	0.00393595	23.547
		rs11763589	T	C	T	C	0.0199566	0.00979709	0.211018	0.205674	7	45093279	0.756926	0.0316525	17679	0.00438403	5.3e-06	5959	0.00346533	20.7217
		rs11947461	T	C	T	C	0.0205596	-7.64437e-05	0.393235	0.349916	4	160374255	0.997725	0.0268047	17679	0.00370542	2.9e-08	5959	0.00513976	30.7861
		rs17736683	A	G	A	G	0.0232898	0.05012	0.13316	0.174401	13	76876138	0.139828	0.0339468	17679	0.00521642	8e-06	5959	0.00333398	19.9336
		rs34115639	C	T	C	T	0.018068	0.0176179	0.296125	0.221594	12	106155478	0.584863	0.0322499	17679	0.00398864	5.9e-06	5959	0.00343166	20.5197
		rs6467401	T	C	T	C	0.0163969	0.0265354	0.39686	0.583395	7	131632592	0.313823	0.026345	17679	0.00364268	6.8e-06	5959	0.00338871	20.262
		rs7145683	A	G	A	G	0.017231	0.0256349	0.392457	0.665961	14	79708161	0.366167	0.028367	17679	0.00371118	3.4e-06	5959	0.00360458	21.5574
		rs7420856	G	A	G	A	0.0161384	0.0366183	0.484218	0.546839	2	4102330	0.155663	0.0257908	17679	0.00360236	7.5e-06	5959	0.0033567	20.07
s. Enterococcus faecalis abundance		rs1136427	T	C	T	C	0.0426431	-0.0532363	0.208004	0.168719	12	116608487	0.11857	0.0341081	17679	0.00796152	8.5e-08	5959	0.00479122	28.6883
		rs11941888	C	G	C	G	-0.0315543	0.00844477	0.301899	0.315488	4	130069117	0.757663	0.0273691	17679	0.00708706	8.5e-06	5959	0.00331565	19.8237
		rs12493593	C	T	C	T	0.0325493	0.0261629	0.274769	0.287328	3	21636860	0.354099	0.0282332	17679	0.0072424	7e-06	5959	0.00337812	20.1985
		rs1861495	C	A	C	A	0.0328505	-0.034912	0.307316	0.294904	17	70043054	0.217043	0.0282819	17679	0.00704338	3.1e-06	5959	0.00363719	21.7531
		rs20437	T	C	T	C	0.106934	8.50467e-05	0.0282021	0.0428684	1	239671951	0.998948	0.0644769	17679	0.0197107	5.8e-08	5959	0.0049149	29.4325
		rs34156236	T	C	T	C	-0.0371685	-0.011833	0.273111	0.166852	2	12594943	0.733179	0.0347104	17679	0.00730499	3.6e-07	5959	0.00432568	25.8887
		rs4503697	G	A	G	A	0.0606712	-0.0657756	0.0712487	0.786084	13	86709624	0.0369192	0.0315218	17679	0.012539	1.3e-06	5959	0.00391348	23.412
		rs500335	G	A	G	A	-0.0394847	0.0308147	0.193908	0.324958	11	70496641	0.259052	0.0273027	17679	0.00816584	1.3e-06	5959	0.00390825	23.3806
		rs73005626	T	A	T	A	0.0604258	-0.0218111	0.0621207	0.084148	11	114575994	0.641778	0.0468839	17679	0.0135153	7.8e-06	5959	0.00334323	19.9891
		rs73371047	C	T	C	T	0.0681707	-0.046517	0.0509485	0.0738596	12	98076091	0.341195	0.0488724	17679	0.0148368	4.3e-06	5959	0.00353025	21.1113
		rs75028901	C	G	C	G	0.0891458	0.0659487	0.0314079	0.0475566	7	10466584	0.298124	0.0633842	17679	0.0185653	1.6e-06	5959	0.00385432	23.0567
		rs7959206	C	T	C	T	-0.0301661	0.027835	0.427516	0.502865	12	92419799	0.279927	0.0257619	17679	0.0068247	9.9e-06	5959	0.00326796	19.5376
g. Lactobacillus B abundance		rs113204625	A	G	A	G	0.271744	-0.152047	0.0103275	0.0379192	4	177914577	0.0262143	0.0683966	17679	0.0548824	7.4e-07	5959	0.0040973	24.5162
		rs117164930	T	C	T	C	0.237249	0.035156	0.0115811	0.0133313	8	9256914	0.754495	0.11242	17679	0.0518081	4.7e-06	5959	0.00350683	20.9707
		rs138657	A	G	A	G	0.0504086	-0.0161819	0.494793	0.513404	22	28398528	0.525094	0.0254624	17679	0.0109138	3.9e-06	5959	0.00356724	21.3333
		rs2143139	G	C	G	C	-0.0503774	0.0373232	0.450857	0.342187	22	42614401	0.169979	0.027198	17679	0.0111192	5.9e-06	5959	0.00343287	20.5269
		rs2648545	C	T	C	T	-0.0590372	0.0381355	0.336936	0.445349	3	9389223	0.145317	0.0261872	17679	0.0118645	6.5e-07	5959	0.00413789	24.7601
		rs282226	G	A	G	A	0.104975	0.0606052	0.0579125	0.966872	16	56584697	0.39809	0.0717189	17679	0.0235692	8.4e-06	5959	0.00331792	19.8373
		rs61950116	C	T	C	T	0.303348	-0.0535171	0.0110962	0.0151815	13	53763715	0.626362	0.109925	17679	0.0526764	8.5e-09	5959	0.00553435	33.1627
		rs62224237	A	G	A	G	0.16503	-0.0525636	0.0250382	0.0540649	22	48284296	0.362965	0.0577793	17679	0.0354937	3.3e-06	5959	0.00361474	21.6184
		rs72961560	G	C	G	C	0.28784	-0.0112118	0.00999664	0.0187913	6	116113159	0.907032	0.0960059	17679	0.0556452	2.3e-07	5959	0.00447021	26.7576
		rs7350155	T	C	T	C	0.0588405	-0.0326763	0.301865	0.651973	9	75830689	0.224809	0.0269198	17679	0.0120029	9.5e-07	5959	0.0040166	24.0315
		rs7811453	T	C	T	C	-0.0513701	-0.0226329	0.337088	0.305065	7	27366422	0.418027	0.0279469	17679	0.0115624	8.9e-06	5959	0.00330153	19.739

## Sheet: Table_S3
Table S3. SNPs used in MR analysis between cerebrospinal fluid metabolites and sporadic Creutzfeldt-Jakob disease.
Exposure	Outcome	SNP	effect_allele.exposure	other_allele.exposure	effect_allele.outcome	other_allele.outcome	beta.exposure	beta.outcome	eaf.exposure	eaf.outcome	chr.outcome	pos.outcome	pval.outcome	se.outcome	samplesize.outcome	pval.exposure	se.exposure	samplesize.exposure	R2	F
1-palmitoyl-2-docosahexaenoyl-gpc (16:0/22:6) levels	sporadic Creutzfeldt-Jakob disease	rs10164520	A	T	A	T	-0.0626	-0.00836995	0.3172	0.312389	2	17268864	0.762324	0.0276757	17679	8.018e-06	0.014	291	0.0642896	19.9937
		rs1048100	A	C	A	C	-0.1177	0.0122142	0.08	0.0809602	20	61472073	0.795669	0.0471691	17679	7.292e-06	0.0263	291	0.0643934	20.0282
		rs10834216	T	C	T	C	0.3298	0.221942	0.0156	0.0176415	11	23885308	0.0221682	0.0970249	17679	2.397e-09	0.0553	291	0.108913	35.5673
		rs10842437	T	C	T	C	0.2627	-0.212699	0.014	0.0155403	12	25105701	0.0498968	0.108473	17679	6.371e-06	0.0582	291	0.0654323	20.3739
		rs111591264	T	G	T	G	0.3574	-0.316433	0.0078	0.0111215	15	45923545	0.0124689	0.126645	17679	7.39e-06	0.0797	291	0.0646368	20.1091
		rs111622467	A	C	A	C	0.321	-0.135228	0.0141	0.0152692	2	105484434	0.219416	0.110113	17679	1.026e-09	0.0526	291	0.11346	37.2425
		rs114331471	T	C	T	C	0.234	-0.0561155	0.019	0.02459	1	91276903	0.492504	0.081761	17679	1.004e-06	0.0479	291	0.0757943	23.865
		rs114997352	T	C	T	C	0.4574	-0.0850682	0.0052	0.0147092	15	31469732	0.433085	0.108516	17679	2.644e-06	0.0974	291	0.070446	22.0533
		rs115173561	T	C	T	C	0.2278	0.15757	0.9823	0.98497	2	183193093	0.147815	0.108872	17679	9.427e-06	0.0514	291	0.0632297	19.6418
		rs115344685	A	C	A	C	0.2475	-0.0626837	0.0184	0.0267718	4	153140209	0.44885	0.082769	17679	9.055e-07	0.0504	291	0.076528	24.1151
		rs115526496	A	G	A	G	-0.3007	-0.0424611	0.012	0.0220347	8	118974981	0.631559	0.0885466	17679	7.878e-06	0.0673	291	0.0641989	19.9635
		rs115649884	T	C	T	C	-0.2409	-0.16202	0.0246	0.016961	15	25888530	0.0927221	0.0963708	17679	9.015e-08	0.0451	291	0.0892909	28.5312
		rs116093329	T	G	T	G	0.3358	-0.312976	0.0092	0.0101506	5	160530841	0.0184406	0.132806	17679	2.381e-06	0.0712	291	0.07101	22.2434
		rs116478736	C	G	C	G	-0.313	-0.201527	0.9907	0.986853	2	18033652	0.069441	0.111001	17679	6.742e-06	0.0695	291	0.0651575	20.2824
		rs116691794	T	C	T	C	-0.3352	0.196472	0.9896	0.986096	5	26683468	0.0775466	0.111309	17679	9.764e-08	0.0629	291	0.0889146	28.3992
		rs117090646	T	C	T	C	0.1849	0.0932149	0.9708	0.9807	6	159268276	0.321715	0.0940671	17679	5.413e-06	0.0406	291	0.0665317	20.7406
		rs117455613	T	C	T	C	0.2574	-0.195641	0.9775	0.98191	19	41097447	0.0492185	0.0994772	17679	4.242e-08	0.047	291	0.0934385	29.9931
		rs117658855	T	C	T	C	-0.1747	-0.0198183	0.0292	0.0196861	11	56230245	0.834013	0.0945721	17679	7.132e-06	0.0389	291	0.0648172	20.1691
		rs117780125	A	G	A	G	-0.2944	0.248003	0.9851	0.985717	20	57381882	0.0282032	0.113014	17679	7.742e-07	0.0596	291	0.077361	24.3996
		rs117911375	C	G	C	G	-0.2545	0.100705	0.9743	0.986144	6	101885952	0.3714	0.112663	17679	7.565e-07	0.0515	291	0.0774231	24.4209
		rs12464053	C	G	C	G	-0.1119	0.0527861	0.086	0.100424	2	121528897	0.216024	0.0426672	17679	5.143e-06	0.0245	291	0.066891	20.8607
		rs13205146	C	G	C	G	0.0809	0.00899501	0.2067	0.23743	6	693473	0.770764	0.0308699	17679	7.605e-07	0.0164	291	0.0771683	24.3338
		rs13256016	A	G	A	G	0.1015	-0.0200895	0.0892	0.105028	8	71200159	0.644551	0.043546	17679	5.722e-06	0.0224	291	0.0659072	20.5322
		rs13421056	A	G	A	G	0.2159	0.0203178	0.0193	0.029625	2	196231968	0.791924	0.0770165	17679	2.956e-06	0.0462	291	0.0698074	21.8384
		rs138108020	A	G	A	G	-0.3097	0.183262	0.0104	0.0101725	10	127793719	0.171472	0.134014	17679	7.743e-06	0.0693	291	0.0642237	19.9717
		rs138350236	A	G	A	G	-0.1817	0.135686	0.0314	0.0251256	15	48095465	0.109657	0.084818	17679	7.26e-06	0.0405	291	0.0646935	20.128
		rs138850179	T	C	T	C	-0.3276	-0.105617	0.9844	0.980309	14	39994973	0.268441	0.0954371	17679	4.394e-08	0.0598	291	0.09349	30.0113
		rs140626074	A	G	A	G	0.3051	0.034493	0.0106	0.0141272	7	40393739	0.752853	0.109543	17679	1.344e-08	0.0537	291	0.099852	32.2802
		rs1443660	A	T	A	T	-0.0838	-0.0260775	0.7718	0.799341	2	226140838	0.430711	0.0330944	17679	1.052e-07	0.0158	291	0.0881467	28.1303
		rs145729777	A	G	A	G	0.4695	0.0200389	0.0054	0.00579173	3	73292567	0.905089	0.168061	17679	1.029e-07	0.0882	291	0.0887333	28.3357
		rs146210878	A	G	A	G	0.1699	0.0078827	0.9609	0.967426	15	53110415	0.914948	0.0738098	17679	3.368e-06	0.0366	291	0.0689456	21.5489
		rs148331452	A	G	A	G	-0.1546	-0.0528679	0.0444	0.0351037	9	2232826	0.457673	0.0711856	17679	3.5e-06	0.0333	291	0.0689613	21.5541
		rs148446608	A	G	A	G	-0.232	-0.129484	0.9826	0.989561	20	56704952	0.319834	0.130161	17679	7.7e-06	0.0519	291	0.0642548	19.9821
		rs149197940	T	G	T	G	0.4747	-0.180608	0.0053	0.0128691	3	112557198	0.118557	0.115711	17679	1.6e-07	0.0906	291	0.086206	27.4525
		rs150299953	A	G	A	G	-0.1112	-0.0609117	0.0871	0.077427	22	48304675	0.210328	0.0486258	17679	3.816e-06	0.0241	291	0.0681738	21.29
		rs16847455	T	C	T	C	0.4123	0.0598404	0.0077	0.0185027	2	197086164	0.543608	0.0985246	17679	3.953e-07	0.0813	291	0.081203	25.7185
		rs17031623	A	G	A	G	-0.2959	-0.00271542	0.9891	0.986801	3	60603516	0.981199	0.115225	17679	4.922e-06	0.0648	291	0.0668639	20.8516
		rs17138161	C	G	C	G	0.3798	-0.207037	0.9917	0.991392	7	17728769	0.141731	0.140902	17679	1.296e-06	0.0785	291	0.074452	23.4083
		rs1740127	A	G	A	G	0.0784	-0.0414538	0.2172	0.76276	1	55941996	0.170342	0.0302337	17679	4.434e-06	0.0171	291	0.0673685	21.0203
		rs184347740	A	G	A	G	0.1787	-0.0354841	0.0267	0.0293481	7	129253550	0.644814	0.0769755	17679	4.266e-06	0.0389	291	0.0676163	21.1033
		rs186822882	A	G	A	G	-0.2945	0.0903422	0.0103	0.0151602	7	114878436	0.416467	0.111181	17679	6.165e-06	0.0652	291	0.065517	20.4021
		rs190735588	T	C	T	C	0.357	-0.0263862	0.0087	0.0189738	13	23320497	0.773028	0.091486	17679	9.288e-06	0.0805	291	0.0633066	19.6673
		rs1932593	A	G	A	G	0.632	0.158762	0.0035	0.00764189	10	24668435	0.278813	0.146596	17679	8.002e-09	0.1096	291	0.102549	33.2516
		rs2007267	T	C	T	C	-0.1266	0.0370661	0.0714	0.0649482	14	76884443	0.489104	0.0535847	17679	7.453e-07	0.0256	291	0.0775262	24.4561
		rs2054814	A	G	A	G	-0.1328	-0.000274389	0.941	0.0582241	12	129575430	0.996043	0.0553207	17679	3.657e-06	0.0287	291	0.068534	21.4108
		rs2398193	T	C	T	C	-0.1166	0.0194792	0.9128	0.0789783	10	5065756	0.681237	0.0474208	17679	3.994e-06	0.0253	291	0.0680248	21.2401
		rs28655779	A	G	A	G	-0.0886	-0.00498986	0.125	0.119805	8	2053795	0.899657	0.0395714	17679	9.875e-06	0.0201	291	0.0625909	19.4301
		rs34016841	T	C	T	C	0.4674	0.0211675	0.0053	0.0150221	12	105013316	0.839355	0.104419	17679	5.519e-07	0.0933	291	0.0793952	25.0966
		rs4246121	C	G	C	G	0.4742	-0.110357	0.006	0.00605113	8	87258063	0.511453	0.16808	17679	1.329e-07	0.0899	291	0.0872678	27.823
		rs4473677	A	G	A	G	0.1726	-0.0172286	0.0333	0.0434204	4	60829986	0.784734	0.0630716	17679	8.156e-06	0.0387	291	0.063981	19.8911
		rs4763296	A	G	A	G	-0.0849	0.0268396	0.8451	0.145641	12	9901520	0.46202	0.0364903	17679	1.988e-06	0.0179	291	0.0717591	22.4962
		rs58012407	A	G	A	G	0.4136	-0.133349	0.0091	0.014937	9	25896382	0.216353	0.107863	17679	1.994e-06	0.087	291	0.0720685	22.6007
		rs61450979	A	G	A	G	0.1459	-0.0617372	0.0512	0.0470551	4	6298642	0.323825	0.0625739	17679	4.43e-06	0.0318	291	0.0674578	21.0502
		rs62212659	A	T	A	T	0.1847	-0.0605011	0.0362	0.0244133	20	4217664	0.493546	0.0883643	17679	5.71e-07	0.0369	291	0.0792719	25.0542
		rs62395308	A	T	A	T	-0.3952	-0.0632534	0.9922	0.991029	6	31433933	0.658594	0.143154	17679	5.825e-07	0.0791	291	0.0790034	24.9621
		rs6555135	T	C	T	C	-0.295	-0.0225848	0.0113	0.013574	5	2780756	0.844205	0.114924	17679	7.199e-06	0.0657	291	0.064793	20.1611
		rs6601124	T	G	T	G	-0.0768	0.0354397	0.7765	0.23202	5	179878993	0.259573	0.0314344	17679	7.469e-06	0.0172	291	0.0641199	19.9373
		rs6758358	C	G	C	G	-0.335	0.0162862	0.9906	0.985681	2	171672688	0.881353	0.109118	17679	3.334e-06	0.072	291	0.0692418	21.6483
		rs6762865	T	C	T	C	0.3472	-0.0629074	0.0104	0.0114837	3	189815115	0.62003	0.126878	17679	6.094e-08	0.0641	291	0.091587	29.3389
		rs72782698	T	C	T	C	0.2096	-0.124539	0.0293	0.0315585	10	9072316	0.0988782	0.0754635	17679	1.272e-08	0.0368	291	0.100298	32.4405
		rs72788150	A	G	A	G	-0.1072	-0.0491841	0.1012	0.0995661	10	33462341	0.25772	0.0434566	17679	2.642e-06	0.0228	291	0.0706038	22.1065
		rs72968839	A	G	A	G	-0.2536	0.209478	0.9787	0.985995	4	155173938	0.0604896	0.11159	17679	8.775e-06	0.0571	291	0.0634818	19.7254
		rs73216054	T	C	T	C	-0.1728	0.0209848	0.0367	0.0425409	7	92708549	0.748716	0.0655094	17679	2.352e-06	0.0366	291	0.0711505	22.2908
		rs74527474	A	G	A	G	0.2236	-0.058763	0.0245	0.0426001	10	78591693	0.355921	0.0636539	17679	4.704e-07	0.0444	291	0.0801667	25.3617
		rs74970773	A	G	A	G	-0.3621	-0.108502	0.9878	0.986458	11	97853024	0.337647	0.113161	17679	9.64e-07	0.0739	291	0.0762159	24.0087
		rs75663976	T	C	T	C	0.3161	-0.273733	0.0106	0.00848634	12	115999641	0.0438014	0.135781	17679	7.634e-06	0.0706	291	0.0644487	20.0465
		rs76275630	A	G	A	G	-0.1586	-0.0522258	0.959	0.954588	11	15987361	0.413213	0.0638261	17679	5.584e-06	0.0349	291	0.0662653	20.6517
		rs77046762	A	G	A	G	0.2868	-0.0545326	0.9887	0.981028	5	52218902	0.566624	0.0951652	17679	7.958e-06	0.0642	291	0.0641783	19.9567
		rs77133167	T	C	T	C	0.2853	-0.0305259	0.0166	0.0109624	4	41089940	0.81109	0.127713	17679	2.061e-06	0.0601	291	0.0718735	22.5348
		rs77213545	T	C	T	C	0.2094	0.0368264	0.0278	0.0302074	3	187742404	0.633856	0.0773164	17679	3.439e-07	0.0411	291	0.081897	25.9579
		rs77653681	A	C	A	C	-0.2374	0.0494203	0.974	0.977287	7	47720581	0.583267	0.0900813	17679	1.531e-08	0.042	291	0.0989301	31.9494
		rs78276863	T	C	T	C	0.4231	-0.105811	0.0093	0.0117042	2	231686032	0.39132	0.123434	17679	4.506e-08	0.0774	291	0.0931235	29.8816
		rs78355229	A	C	A	C	-0.1795	-0.0109803	0.9667	0.961846	13	73934329	0.872802	0.0685802	17679	4.478e-06	0.0391	291	0.067533	21.0754
		rs78390870	T	C	T	C	-0.2537	-0.0401826	0.984	0.982429	4	23924897	0.6921	0.101469	17679	9.503e-06	0.0573	291	0.063114	19.6034
		rs79232006	T	C	T	C	0.237	0.0398453	0.9831	0.981133	2	215940734	0.680504	0.096765	17679	7.769e-06	0.053	291	0.0642969	19.9961
		rs79864403	T	C	T	C	0.208	-0.0952293	0.9756	0.975605	1	58911601	0.26953	0.086247	17679	1.628e-06	0.0434	291	0.0731577	22.9693
		rs80271344	T	C	T	C	0.082	-0.0434801	0.7944	0.803436	5	72507181	0.179662	0.0324044	17679	2.085e-06	0.0173	291	0.0716711	22.4665
		rs8047013	A	G	A	G	0.0792	-0.00180812	0.8266	0.853228	16	25371533	0.960324	0.0363434	17679	8.743e-06	0.0178	291	0.063699	19.7975
		rs9349322	A	C	A	C	-0.0863	0.0184257	0.8566	0.847017	6	45634092	0.603199	0.0354472	17679	3.238e-06	0.0185	291	0.069577	21.761
		rs9423408	T	C	T	C	0.0832	0.0207433	0.142	0.134699	10	5359010	0.600259	0.0395852	17679	2.76e-06	0.0178	291	0.0698351	21.8477
Methionine levels		rs10119989	T	C	T	C	0.1715	-0.180754	0.007	0.0126354	9	126790560	0.126491	0.118288	17679	1.824e-06	0.0359	291	0.0727205	22.8212
		rs10786364	A	C	A	C	0.0272	0.0372937	0.4412	0.432568	10	99444730	0.149025	0.0258449	17679	5.717e-06	0.006	291	0.0659639	20.5511
		rs11020414	A	G	A	G	0.1688	-0.0867188	0.0075	0.0123399	11	93291450	0.458059	0.116864	17679	8.922e-06	0.038	291	0.0635026	19.7323
		rs11022285	A	G	A	G	-0.0339	0.0019412	0.2399	0.257856	11	12327308	0.946993	0.0292038	17679	8.133e-06	0.0076	291	0.0639966	19.8963
		rs111295432	T	C	T	C	0.1548	-0.261705	0.0132	0.0121731	20	31182756	0.0321572	0.122152	17679	1.865e-07	0.0297	291	0.0853837	27.1662
		rs116766507	A	G	A	G	0.1841	-0.113839	0.0073	0.00804254	3	10999496	0.4177	0.140471	17679	3.542e-06	0.0397	291	0.068813	21.5044
		rs117494619	A	G	A	G	0.1435	-0.0443132	0.0106	0.0130996	17	48365856	0.708891	0.118693	17679	2.782e-06	0.0306	291	0.0702632	21.9918
		rs117847229	A	G	A	G	0.1245	0.0159481	0.0171	0.016982	14	88881249	0.873615	0.100261	17679	7.609e-08	0.0232	291	0.0900507	28.798
		rs118094346	A	G	A	G	0.1069	-0.0577819	0.0259	0.0190879	6	89434062	0.548682	0.0963456	17679	3.466e-06	0.023	291	0.0691047	21.6023
		rs1372346	A	G	A	G	0.1193	-0.0900165	0.0157	0.0128839	8	19852995	0.444405	0.117703	17679	1.87e-06	0.025	291	0.0725749	22.772
		rs140281209	T	C	T	C	0.1062	0.04024	0.0116	0.0142677	11	97665597	0.709263	0.107927	17679	8.811e-06	0.0239	291	0.0635403	19.7448
		rs144920606	A	C	A	C	-0.1132	-0.0611461	0.9809	0.987123	10	116729655	0.602977	0.117561	17679	1.463e-06	0.0235	291	0.0738492	23.2037
		rs148383899	T	C	T	C	0.0942	-0.0415139	0.027	0.0292754	8	95634064	0.60097	0.0793752	17679	1.311e-06	0.0195	291	0.07424	23.3363
		rs1717048	A	C	A	C	-0.0603	0.00668764	0.0581	0.94936	2	116096138	0.910787	0.0596872	17679	9.326e-06	0.0136	291	0.063281	19.6588
		rs17288079	A	T	A	T	-0.183	0.099253	0.9937	0.987565	3	6208082	0.381817	0.113489	17679	6.732e-06	0.0406	291	0.0652601	20.3166
		rs1788567	A	G	A	G	0.0316	-0.025592	0.684	0.351443	18	71909914	0.342388	0.0269542	17679	1.146e-06	0.0065	291	0.0751175	23.6346
		rs2110283	T	C	T	C	-0.0367	-0.0197754	0.3931	0.354168	7	120727858	0.460956	0.0268224	17679	6.122e-08	0.0068	291	0.0909893	29.1282
		rs2415330	A	T	A	T	0.1822	-0.0580559	0.0064	0.0123015	14	36742620	0.622767	0.118015	17679	4.627e-06	0.0398	291	0.0671793	20.9571
		rs2962476	T	C	T	C	0.078	-0.0531226	0.9406	0.95344	5	39534508	0.383682	0.0609811	17679	9.188e-07	0.0159	291	0.0763825	24.0655
		rs328199	T	G	T	G	0.029	-0.0332769	0.3677	0.639863	18	44218630	0.207738	0.0264142	17679	3.087e-06	0.0062	291	0.0699258	21.8783
		rs35381887	A	G	A	G	0.0342	-0.00943275	0.285	0.278583	5	90191468	0.742744	0.028738	17679	6.291e-07	0.0069	291	0.0778507	24.5671
		rs3760724	A	G	A	G	-0.0459	0.0268186	0.8852	0.871789	19	51374047	0.486354	0.0385258	17679	1.948e-06	0.0096	291	0.0728361	22.8604
		rs4246121	C	G	C	G	0.1898	-0.110357	0.0062	0.00605113	8	87258063	0.511453	0.16808	17679	2.995e-06	0.0406	291	0.0698551	21.8545
		rs449824	C	G	C	G	0.075	-0.104745	0.0431	0.0438552	19	6495079	0.094644	0.0626694	17679	1.569e-06	0.0156	291	0.0735845	23.1139
		rs4613617	A	G	A	G	0.028	0.0248613	0.3761	0.357223	4	66440622	0.358585	0.0270799	17679	5.003e-06	0.0061	291	0.0675157	21.0696
		rs4755865	A	T	A	T	0.0809	0.196746	0.0314	0.0263066	11	44701348	0.0143303	0.0803413	17679	5.09e-06	0.0177	291	0.0669805	20.8906
		rs4787014	A	C	A	C	-0.0478	0.0020378	0.8919	0.125308	16	7461027	0.958204	0.0388817	17679	1.029e-06	0.0098	291	0.0755757	23.7905
		rs55712637	A	G	A	G	-0.0373	0.00479483	0.814	0.790634	15	96859402	0.883858	0.0328214	17679	1.823e-06	0.0078	291	0.0728587	22.868
		rs58899548	A	G	A	G	0.1605	-0.0389351	0.0085	0.0116494	16	79184594	0.74162	0.11809	17679	8.968e-07	0.0327	291	0.0764572	24.091
		rs58992112	T	C	T	C	-0.0815	0.00619009	0.9651	0.954939	8	121655509	0.923223	0.0642338	17679	1.296e-06	0.0168	291	0.0748219	23.534
		rs60791215	C	G	C	G	0.1335	0.107808	0.0102	0.0100124	10	23898003	0.391978	0.125939	17679	1.222e-06	0.0275	291	0.0749177	23.5666
		rs62401254	C	G	C	G	0.0493	0.0457147	0.0809	0.0838263	6	43934803	0.342392	0.0481486	17679	6.505e-06	0.0109	291	0.0656815	20.4569
		rs684770	T	C	T	C	-0.0808	0.1965	0.9734	0.96995	6	167173625	0.0119542	0.0781781	17679	6.379e-06	0.0179	291	0.0654382	20.3759
		rs7220190	A	G	A	G	0.1059	0.107823	0.0218	0.0165973	17	53735407	0.272681	0.0982971	17679	6.749e-06	0.0235	291	0.0652329	20.3075
		rs72669219	T	C	T	C	0.124	-0.0971839	0.0116	0.0167349	13	112999817	0.344177	0.102737	17679	8.664e-08	0.0232	291	0.0893934	28.5672
		rs74097417	A	C	A	C	0.2227	-0.100806	0.0051	0.0121895	1	87169876	0.391709	0.117692	17679	5.88e-07	0.0446	291	0.078918	24.9328
		rs74851677	T	C	T	C	0.141	-0.103981	0.0145	0.0178782	11	129062682	0.311143	0.102664	17679	6.464e-07	0.0283	291	0.0785997	24.8236
		rs76436074	A	G	A	G	-0.2153	0.0530999	0.9948	0.992396	2	165647519	0.712349	0.144018	17679	3.496e-07	0.0423	291	0.0817478	25.9064
		rs78567669	A	G	A	G	-0.1093	0.102987	0.9846	0.979218	10	93889204	0.266349	0.0926555	17679	7.826e-06	0.0245	291	0.0640153	19.9025
		rs78672160	T	C	T	C	0.0457	-0.0418038	0.0941	0.0798187	8	32509782	0.398338	0.0494956	17679	8.488e-06	0.0103	291	0.0633631	19.686
		rs78792182	A	G	A	G	-0.0482	4.15474e-05	0.9039	0.892543	4	42836941	0.999205	0.0417673	17679	1.081e-06	0.0099	291	0.0753219	23.7041
		rs78856238	A	G	A	G	0.0884	0.0683729	0.0275	0.0229383	13	20946533	0.439737	0.0884929	17679	3.936e-07	0.0174	291	0.0814715	25.8111
		rs9296321	T	C	T	C	-0.0314	-0.00513155	0.5897	0.380669	6	40118352	0.849779	0.027089	17679	9.418e-07	0.0064	291	0.0763995	24.0713
		rs9573305	T	C	T	C	-0.0595	-0.0481925	0.9417	0.938126	13	74395492	0.361144	0.0527739	17679	5.687e-06	0.0131	291	0.0661992	20.6296
S-methylcysteine levels		rs10281700	T	C	T	C	-0.1861	-0.0179384	0.4587	0.569692	7	82085692	0.486083	0.0257532	17679	6.969e-06	0.0414	291	0.0649297	20.2065
		rs12350107	A	G	A	G	0.1864	-0.00827169	0.4123	0.615351	9	25728267	0.75905	0.0269678	17679	2.685e-06	0.0397	291	0.0704213	22.045
		rs13380021	T	C	T	C	0.4978	-0.151089	0.9583	0.955699	15	35513413	0.016148	0.0628087	17679	6.122e-06	0.1101	291	0.0656383	20.4426
		rs1348070	C	G	C	G	-0.2042	0.0200406	0.6915	0.674231	3	165908521	0.459557	0.0270975	17679	1.322e-06	0.0422	291	0.0744704	23.4146
		rs4128136	T	G	T	G	-0.315	0.0254258	0.1076	0.0887345	2	139560131	0.577804	0.0456812	17679	4.334e-07	0.0623	291	0.0807574	25.565
		rs4346312	A	G	A	G	0.1846	0.0205295	0.4939	0.53938	19	15952609	0.423567	0.0256539	17679	5.374e-06	0.0406	291	0.0663302	20.6734
		rs4938518	T	C	T	C	0.1897	0.000290138	0.3193	0.681473	11	111267394	0.991542	0.0273451	17679	9.522e-06	0.0428	291	0.0632387	19.6448
		rs59365080	C	G	C	G	-0.2738	0.00556677	0.1511	0.159791	5	139206172	0.874254	0.0351773	17679	7.255e-07	0.0553	291	0.0776958	24.5141
		rs616009	A	G	A	G	-0.1716	0.0311037	0.5347	0.482803	9	36217798	0.224573	0.0256112	17679	7.496e-06	0.0383	291	0.0645317	20.0741
		rs61605705	A	G	A	G	0.1954	-0.0545126	0.6612	0.680338	1	188112301	0.0462182	0.0273466	17679	5.329e-06	0.0429	291	0.0665478	20.746
		rs6711260	T	C	T	C	0.2618	0.0113017	0.1494	0.160762	2	84252099	0.746503	0.0349631	17679	2.267e-06	0.0554	291	0.0712714	22.3316
		rs7125805	C	G	C	G	-0.211	0.0554704	0.718	0.749261	11	123393511	0.0663518	0.0302122	17679	3.019e-06	0.0452	291	0.069668	21.7915
		rs7183497	A	C	A	C	-0.2439	-0.0121987	0.8493	0.83792	15	60565489	0.725934	0.0347997	17679	4.326e-06	0.0531	291	0.0675996	21.0977
		rs7853155	A	G	A	G	-0.3929	0.0230613	0.0775	0.0734681	9	113196674	0.641742	0.0495662	17679	1.213e-07	0.0742	291	0.0878846	28.0386
		rs9480618	A	G	A	G	-0.2338	0.0425394	0.1905	0.198649	6	106378543	0.186839	0.0322267	17679	1.995e-06	0.0492	291	0.0720125	22.5818
		rs9844341	A	G	A	G	-0.3207	-0.015848	0.9175	0.90916	3	93936708	0.733062	0.0464682	17679	4.298e-06	0.0698	291	0.0676362	21.1099
		rs9963982	A	T	A	T	0.3375	-0.0116502	0.9277	0.929228	18	43984919	0.816784	0.0502842	17679	7.205e-06	0.0752	291	0.064737	20.1424

## Sheet: Table_S4
Table S4. Mendelian randomization analysis on the causal effect of the gut microbiota on sporadic Creutzfeldt-Jakob disease (positive).
Exposure	Method	No.SNP	Beta	P-value	OR (95% CI)	Q statistic	Egger intercept	MR-PRESSO
f. Atopobiaceae	IVW	11	-0.641	0.011	0.527 (0.321-0.864)	0.315	0.964	0.413
	MR-Egger	11	-0.62	0.278	0.538 (0.188-1.539)	0.239	-
	Weighted median	11	-0.877	0.01	0.416 (0.213-0.812)	-
	Simple mode	11	-1.083	0.085	0.339 (0.111-1.029)	-
	Weighted mode	11	-1.001	0.064	0.367 (0.143-0.942)	-
s. Bacteroides eggerthii	IVW	7	0.205	0.025	1.228 (1.027-1.468)	0.919	0.781	0.918
	MR-Egger	7	0.271	0.313	1.311 (0.817-2.105)	0.861	-
	Weighted median	7	0.259	0.024	1.296 (1.035-1.622)	-
	Simple mode	7	0.281	0.128	1.324 (0.969-1.810)	-
	Weighted mode	7	0.272	0.135	1.313 (0.964-1.788)	-
o. Chloroflexales	IVW	8	1.24	0.02	3.455 (1.214-9.835)	0.957	0.785	0.962
	MR-Egger	8	0.258	0.943	1.295(0.001-1198.639)	0.923	-
	Weighted median	8	1.352	0.048	3.864 (1.010-14.781)	-
	Simple mode	8	1.484	0.166	4.409 (0.673-28.869)	-
	Weighted mode	8	1.474	0.203	4.366 (0.559-34.094)	-
s. Enterococcus faecalis	IVW	12	-0.436	0.04	0.647 (0.427-0.980)	0.547	0.57	0.536
	MR-Egger	12	-0.118	0.843	0.889 (0.284-2.776)	0.489	-
	Weighted median	12	-0.598	0.045	0.550 (0.307-0.986)	-
	Simple mode	12	-0.836	0.127	0.433 (0.160-1.170)	-
	Weighted mode	12	-0.845	0.155	0.430 (0.145-1.272)	-
g. Lactobacillus B	IVW	10	-0.263	0.035	0.768 (0.602-0.981)	0.634	0.989	0.631
	MR-Egger	10	-0.261	0.232	0.770 (0.518-1.144)	0.534	-
	Weighted median	10	-0.317	0.067	0.728 (0.519-1.022)	-
	Simple mode	10	-0.371	0.189	0.690 (0.414-1.151)	-
	Weighted mode	10	-0.376	0.122	0.687 (0.446-1.057)	-
Odds ratio (OR), 95% confidence interval (CI), and P-values were calculated for the respective method of MR analysis.
The heterogeneity test in the IVW methods was performed using Cochran’s Q statistic and the global test for the MR-PRESSO method.
IVW, inverse–variance weighted; P-heterogeneity, P-value for heterogeneity test; P-intercept, P-value for the intercept of MR-Egger regression; P-value for MR-PRESSO.

## Sheet: Table_S5
Table S5. Mendelian randomization analysis on the causal effect of the sporadic Creutzfeldt-Jakob disease on gut microbiota (positive).
Gut microbiota	Method	No. SNP	Beta	P-value	OR (95% CI)
family Atopobiaceae	IVW	11	-0.006	0.673	0.994 (0.967-1.022)
	MR-Egger	11	0.008	0.906	1.008 (0.893-1.137)
	Weighted median	11	-0.004	0.837	0.996 (0.963-1.031)
	Simple mode	11	-0.002	0.915	0.998 (0.954-1.043)
	Weighted mode	11	-0.005	0.827	0.995 (0.952-1.040)
species Bacteroides eggerthii	IVW	11	-0.027	0.568	0.973 (0.887-1.068)
	MR-Egger	11	0.334	0.143	1.396 (0.929-2.098)
	Weighted median	11	-0.047	0.455	0.954 (0.843-1.080)
	Simple mode	11	-0.067	0.525	0.935 (0.767-1.141)
	Weighted mode	11	-0.068	0.457	0.934 (0.785-1.111)
order Chloroflexales	IVW	11	-0.007	0.6	0.993 (0.969-1.019)
	MR-Egger	11	-0.041	0.501	0.960 (0.857-1.076)
	Weighted median	11	-0.005	0.732	0.995 (0.969-1.022)
	Simple mode	11	0.031	0.359	1.031 (0.969-1.097)
	Weighted mode	11	-0.033	0.123	0.968 (0.931-1.005)
species Enterococcus faecalis	IVW	11	-0.004	0.78	0.996 (0.969 -1.024)
	MR-Egger	11	0.012	0.854	1.013 (0.890 -1.153)
	Weighted median	11	0.012	0.514	1.012 (0.976 -1.050)
	Simple mode	11	0.014	0.582	1.014 (0.966 -1.065)
	Weighted mode	11	0.016	0.54	1.016 (0.968 -1.066)
genus Lactobacillus B	IVW	11	0.044	0.072	1.045 (0.996 -1.095)
	MR-Egger	11	0.16	0.17	1.173 (0.951 -1.446)
	Weighted median	11	0.066	0.043	1.069 (1.002 -1.140)
	Simple mode	11	0.062	0.261	1.064 (0.961 -1.178)
	Weighted mode	11	0.075	0.103	1.077 (0.993 -1.169)
Odds ratio (OR), 95% confidence interval (CI), and P-values were calculated for the respective method of MR analysis.
IVW, inverse–variance weighted

## Sheet: Table_S6
Table S6. Mendelian randomization analysis on the causal effect of the sporadic Creutzfeldt-Jakob disease on cerebrospinal fluid metabolites (positive).
Cerebrospinal fluid metabolites	No. SNP	Method	Beta	Se	OR	OR_lci95	OR_uci95	P-value
1-palmitoyl-2-docosahexaenoyl-gpc (16:0/22:6) levels	12	MR Egger	-0.18181	0.117417	0.83376	0.662359	1.04951	0.152565
1-palmitoyl-2-docosahexaenoyl-gpc (16:0/22:6) levels	12	Weighted median	-0.0368898	0.038144	0.963782	0.894355	1.0386	0.333484
1-palmitoyl-2-docosahexaenoyl-gpc (16:0/22:6) levels	12	Inverse variance weighted	-0.0248111	0.0288792	0.975494	0.921812	1.0323	0.390267
1-palmitoyl-2-docosahexaenoyl-gpc (16:0/22:6) levels	12	Simple mode	-0.0352592	0.0585367	0.965355	0.860716	1.08272	0.559158
1-palmitoyl-2-docosahexaenoyl-gpc (16:0/22:6) levels	12	Weighted mode	-0.0436332	0.0527924	0.957305	0.863202	1.06167	0.426082
Methionine levels	12	MR Egger	-0.0121655	0.0567247	0.987908	0.883958	1.10408	0.834493
Methionine levels	12	Weighted median	-0.0160813	0.0180313	0.984047	0.949877	1.01945	0.372472
Methionine levels	12	Inverse variance weighted	-0.0189184	0.0133359	0.981259	0.955943	1.00725	0.156014
Methionine levels	12	Simple mode	-0.0158039	0.0304472	0.98432	0.927298	1.04485	0.614003
Methionine levels	12	Weighted mode	-0.0266409	0.0293237	0.973711	0.919325	1.03131	0.383081
S-methylcysteine levels	12	MR Egger	0.483305	0.345523	1.62142	0.823724	3.19163	0.192125
S-methylcysteine levels	12	Weighted median	0.0801686	0.122852	1.08347	0.851614	1.37845	0.51404
S-methylcysteine levels	12	Inverse variance weighted	0.127279	0.0849925	1.13573	0.961456	1.3416	0.134256
S-methylcysteine levels	12	Simple mode	0.0378829	0.217455	1.03861	0.678189	1.59057	0.864865
S-methylcysteine levels	12	Weighted mode	0.0512148	0.219298	1.05255	0.684813	1.61775	0.819631
Odds ratio (OR), 95% confidence interval (CI), and P-values were calculated for the respective method of MR analysis.
IVW, inverse–variance weighted

## Sheet: Table_S7
Table S7. Mendelian randomization analysis on the causal effect of the gut microbiota on sporadic Creutzfeldt-Jakob disease (All).
trait	id	nsnp	method	b	se	or	or_lci95	or_uci95	pvalue
Absiella dolichum abundance	GCST90032172	11	MR Egger	0.284396	0.558349	1.32896	0.444872	3.96998	0.622759
	GCST90032172	11	Weighted median	0.136511	0.234763	1.14627	0.723523	1.81602	0.560912
	GCST90032172	11	Inverse variance weighted	0.222693	0.183298	1.24944	0.872345	1.78954	0.224395
	GCST90032172	11	Simple mode	0.136097	0.346087	1.14579	0.581448	2.25788	0.702393
	GCST90032172	11	Weighted mode	0.113642	0.324142	1.12035	0.593524	2.1148	0.733168
Acetobacteraceae abundance	GCST90032173	7	MR Egger	1.48044	4.38044	4.39489	0.000820816	23531.5	0.749116
	GCST90032173	7	Weighted median	0.615312	0.97032	1.85023	0.276232	12.3931	0.525994
	GCST90032173	7	Inverse variance weighted	-0.462954	1.02428	0.629422	0.0845388	4.68627	0.651284
	GCST90032173	7	Simple mode	0.981305	1.27372	2.66794	0.219767	32.3883	0.470286
	GCST90032173	7	Weighted mode	0.947173	1.19819	2.57841	0.246281	26.9944	0.45933
Acetobacterales abundance	GCST90032174	11	MR Egger	0.941925	3.19932	2.56491	0.0048502	1356.4	0.775119
	GCST90032174	11	Weighted median	0.654393	0.877303	1.92397	0.344687	10.7393	0.455719
	GCST90032174	11	Inverse variance weighted	-0.260813	0.769053	0.770425	0.170647	3.47826	0.734508
	GCST90032174	11	Simple mode	0.949962	1.25403	2.58561	0.221364	30.2008	0.466211
	GCST90032174	11	Weighted mode	0.985605	1.23757	2.67943	0.236919	30.303	0.444294
Achromobacter abundance	GCST90032175	5	MR Egger	0.128375	2.93263	1.13698	0.00362614	356.501	0.967835
	GCST90032175	5	Weighted median	-1.3805	0.878102	0.251454	0.0449782	1.40577	0.115919
	GCST90032175	5	Inverse variance weighted	-1.32276	0.684036	0.266398	0.0697055	1.01811	0.0531422
	GCST90032175	5	Simple mode	-1.44233	1.08939	0.236377	0.0279448	1.99944	0.2561
	GCST90032175	5	Weighted mode	-1.41657	1.02297	0.242545	0.0326608	1.80118	0.238354
Acidaminococcus fermentans abundance	GCST90032176	12	MR Egger	-0.320143	0.281484	0.726045	0.418177	1.26057	0.281913
	GCST90032176	12	Weighted median	-0.277448	0.203592	0.757715	0.508399	1.12929	0.172956
	GCST90032176	12	Inverse variance weighted	-0.131663	0.156485	0.876636	0.645085	1.1913	0.400136
	GCST90032176	12	Simple mode	-0.353918	0.316671	0.701933	0.377346	1.30572	0.287544
	GCST90032176	12	Weighted mode	-0.287465	0.279598	0.750163	0.433667	1.29764	0.325963
Acidaminococcus sp900315205 abundance	GCST90032177	7	MR Egger	-0.873068	0.928056	0.417668	0.0677414	2.57518	0.390025
	GCST90032177	7	Weighted median	-0.40092	0.39523	0.669704	0.308643	1.45314	0.310393
	GCST90032177	7	Inverse variance weighted	-0.43192	0.309434	0.649261	0.354017	1.19073	0.162762
	GCST90032177	7	Simple mode	-0.217084	0.642909	0.804862	0.228279	2.83777	0.74712
	GCST90032177	7	Weighted mode	-0.230846	0.558418	0.793862	0.265711	2.37181	0.693687
Acidobacteriales abundance	GCST90032178	6	MR Egger	-1.43265	4.97226	0.238675	1.39743e-05	4076.44	0.787561
	GCST90032178	6	Weighted median	0.0372004	1.21137	1.0379	0.0966088	11.1505	0.975501
	GCST90032178	6	Inverse variance weighted	-0.410184	0.888339	0.663528	0.11633	3.78468	0.644266
	GCST90032178	6	Simple mode	-2.27917	1.80712	0.102369	0.00296426	3.53526	0.262874
	GCST90032178	6	Weighted mode	0.800023	1.6033	2.22559	0.096093	51.5465	0.638964
Actinobacteria abundance	GCST90032179	7	MR Egger	-1.35758	1.01035	0.257282	0.0355128	1.86395	0.236805
	GCST90032179	7	Weighted median	0.0277069	0.42011	1.02809	0.451261	2.34228	0.947416
	GCST90032179	7	Inverse variance weighted	-0.130306	0.300794	0.877827	0.486819	1.58289	0.664864
	GCST90032179	7	Simple mode	-0.773187	0.672945	0.46154	0.12342	1.72596	0.294305
	GCST90032179	7	Weighted mode	0.385482	0.719971	1.47032	0.358559	6.02927	0.611618
Actinobacteriota abundance	GCST90032180	8	MR Egger	3.25433	2.67916	25.9023	0.135766	4941.81	0.270117
	GCST90032180	8	Weighted median	0.401427	0.545637	1.49396	0.512722	4.35305	0.461911
	GCST90032180	8	Inverse variance weighted	0.0776269	0.411177	1.08072	0.482739	2.41943	0.850256
	GCST90032180	8	Simple mode	0.810319	0.91431	2.24863	0.374663	13.4957	0.404893
	GCST90032180	8	Weighted mode	0.756121	0.88008	2.13	0.379524	11.9541	0.418704
Actinomycetales abundance	GCST90032181	3	MR Egger	-1.98788	4.43745	0.136985	2.28792e-05	820.177	0.731874
	GCST90032181	3	Weighted median	0.40108	0.365191	1.49344	0.730012	3.05523	0.272085
	GCST90032181	3	Inverse variance weighted	0.363671	0.310422	1.4386	0.782895	2.64349	0.241384
	GCST90032181	3	Simple mode	0.505212	0.426262	1.65734	0.718736	3.82166	0.357674
	GCST90032181	3	Weighted mode	0.484104	0.433467	1.62272	0.693856	3.79505	0.380241
Agathobacter sp000434275 abundance	GCST90032182	7	MR Egger	0.48431	0.380776	1.62305	0.769502	3.42339	0.259354
	GCST90032182	7	Weighted median	0.10054	0.182386	1.10577	0.773417	1.58093	0.581464
	GCST90032182	7	Inverse variance weighted	0.019252	0.182103	1.01944	0.71343	1.4567	0.915804
	GCST90032182	7	Simple mode	0.0423578	0.274607	1.04327	0.60904	1.78709	0.882471
	GCST90032182	7	Weighted mode	0.143376	0.205233	1.15416	0.771914	1.7257	0.510959
Akkermansia muciniphila B abundance	GCST90032183	8	MR Egger	-0.173957	0.175746	0.840333	0.595461	1.1859	0.360484
	GCST90032183	8	Weighted median	-0.0770081	0.112578	0.925882	0.742553	1.15447	0.493947
	GCST90032183	8	Inverse variance weighted	-0.0526747	0.0835569	0.948689	0.805376	1.1175	0.52843
	GCST90032183	8	Simple mode	-0.108024	0.193009	0.897606	0.614884	1.31032	0.593144
	GCST90032183	8	Weighted mode	-0.112344	0.172526	0.893737	0.637313	1.25333	0.53572
Aliivibrio abundance	GCST90032184	8	MR Egger	-2.84822	1.52634	0.0579475	0.00290927	1.15421	0.111288
	GCST90032184	8	Weighted median	0.0623445	0.447118	1.06433	0.44308	2.55664	0.889105
	GCST90032184	8	Inverse variance weighted	-0.105962	0.332977	0.899458	0.468323	1.7275	0.750313
	GCST90032184	8	Simple mode	0.171754	0.776359	1.18739	0.259264	5.43803	0.831228
	GCST90032184	8	Weighted mode	0.221233	0.73821	1.24761	0.293564	5.30222	0.773119
Alistipes shahii abundance	GCST90032185	12	MR Egger	0.00849978	0.178138	1.00854	0.711307	1.42997	0.962883
	GCST90032185	12	Weighted median	-0.04796	0.110683	0.953172	0.767284	1.18409	0.664789
	GCST90032185	12	Inverse variance weighted	0.0510028	0.085591	1.05233	0.889803	1.24453	0.551249
	GCST90032185	12	Simple mode	-0.0620532	0.193603	0.939833	0.643062	1.37356	0.754582
	GCST90032185	12	Weighted mode	-0.0455656	0.169229	0.955457	0.685742	1.33126	0.792717
Alistipes abundance	GCST90032186	6	MR Egger	-0.0175414	0.331389	0.982612	0.513213	1.88133	0.960323
	GCST90032186	6	Weighted median	-0.140329	0.191324	0.869072	0.597307	1.26449	0.463275
	GCST90032186	6	Inverse variance weighted	-0.0775498	0.158966	0.925381	0.67765	1.26368	0.625665
	GCST90032186	6	Simple mode	-0.0768791	0.242884	0.926002	0.575261	1.49059	0.764392
	GCST90032186	6	Weighted mode	-0.201902	0.20229	0.817175	0.549696	1.21481	0.364061
Alloprevotella abundance	GCST90032187	8	MR Egger	0.831828	0.494102	2.29751	0.872309	6.05126	0.143262
	GCST90032187	8	Weighted median	-0.167168	0.260055	0.846058	0.508202	1.40852	0.520343
	GCST90032187	8	Inverse variance weighted	0.207241	0.272961	1.23028	0.720534	2.10065	0.447714
	GCST90032187	8	Simple mode	0.57566	0.542387	1.7783	0.61421	5.14867	0.323772
	GCST90032187	8	Weighted mode	-0.206963	0.443171	0.81305	0.3411	1.93799	0.654683
Alteromonadaceae abundance	GCST90032188	13	MR Egger	-2.46806	2.51037	0.0847492	0.000618397	11.6146	0.346666
	GCST90032188	13	Weighted median	0.0411233	0.856523	1.04198	0.194434	5.58402	0.961707
	GCST90032188	13	Inverse variance weighted	-0.0880529	0.735115	0.915712	0.216779	3.86813	0.904657
	GCST90032188	13	Simple mode	-1.33263	1.55307	0.263784	0.0125674	5.5367	0.407673
	GCST90032188	13	Weighted mode	-0.606219	1.45146	0.545409	0.0317112	9.38065	0.683571
An181 abundance	GCST90032189	10	MR Egger	-0.0244777	0.920431	0.975819	0.160651	5.92729	0.979435
	GCST90032189	10	Weighted median	-0.158029	0.275958	0.853825	0.497129	1.46646	0.566877
	GCST90032189	10	Inverse variance weighted	-0.0863549	0.230438	0.917269	0.583907	1.44095	0.707852
	GCST90032189	10	Simple mode	-0.167417	0.404311	0.845847	0.382944	1.86831	0.68851
	GCST90032189	10	Weighted mode	-0.174453	0.437239	0.839916	0.356493	1.97889	0.699203
An7 abundance	GCST90032190	9	MR Egger	0.768304	0.527415	2.15611	0.766877	6.06198	0.188535
	GCST90032190	9	Weighted median	0.313032	0.304507	1.36757	0.752916	2.48399	0.303951
	GCST90032190	9	Inverse variance weighted	0.203623	0.231502	1.22584	0.778707	1.9297	0.379091
	GCST90032190	9	Simple mode	0.0748505	0.442906	1.07772	0.452375	2.56753	0.869993
	GCST90032190	9	Weighted mode	0.293712	0.379004	1.3414	0.63818	2.8195	0.460654
Anaeromassilibacillus sp001305115 abundance	GCST90032191	7	MR Egger	-0.0596445	0.461721	0.942099	0.381129	2.32874	0.902252
	GCST90032191	7	Weighted median	-0.189559	0.282393	0.827324	0.475661	1.43898	0.502056
	GCST90032191	7	Inverse variance weighted	-0.208646	0.201566	0.811683	0.546777	1.20493	0.300612
	GCST90032191	7	Simple mode	-0.473397	0.408973	0.622883	0.279436	1.38845	0.29105
	GCST90032191	7	Weighted mode	-0.121706	0.308079	0.885409	0.484063	1.61952	0.70647
Aneurinibacillaceae abundance	GCST90032192	8	MR Egger	0.228881	1.23127	1.25719	0.112545	14.0436	0.858656
	GCST90032192	8	Weighted median	0.38724	0.536745	1.47291	0.514387	4.21758	0.470626
	GCST90032192	8	Inverse variance weighted	0.578009	0.406581	1.78249	0.803411	3.95471	0.155132
	GCST90032192	8	Simple mode	0.340995	0.80591	1.40635	0.289793	6.8249	0.684905
	GCST90032192	8	Weighted mode	0.256038	0.754902	1.2918	0.294178	5.67259	0.744432
Aneurinibacillales abundance	GCST90032193	8	MR Egger	0.825484	1.25413	2.28299	0.195417	26.6712	0.534827
	GCST90032193	8	Weighted median	0.422745	0.586235	1.52615	0.483707	4.81514	0.470836
	GCST90032193	8	Inverse variance weighted	0.689967	0.429323	1.99365	0.859412	4.62483	0.108032
	GCST90032193	8	Simple mode	0.341799	0.974742	1.40748	0.208317	9.50951	0.736162
	GCST90032193	8	Weighted mode	0.238929	0.874244	1.26989	0.228873	7.04592	0.792512
AR31 abundance	GCST90032194	6	MR Egger	-1.02194	0.941983	0.359896	0.0567995	2.28039	0.338987
	GCST90032194	6	Weighted median	-0.666148	0.560312	0.513684	0.171297	1.54043	0.234484
	GCST90032194	6	Inverse variance weighted	-0.92605	0.441161	0.396115	0.166839	0.940471	0.0358062
	GCST90032194	6	Simple mode	-0.286956	0.930682	0.750545	0.121106	4.65146	0.770264
	GCST90032194	6	Weighted mode	-0.408477	0.668689	0.664662	0.179226	2.4649	0.567991
Atopobiaceae abundance	GCST90032195	11	MR Egger	-0.619557	0.536106	0.538183	0.188186	1.53912	0.277577
	GCST90032195	11	Weighted median	-0.877064	0.33927	0.416002	0.213946	0.808888	0.00973365
	GCST90032195	11	Inverse variance weighted	-0.641294	0.252885	0.526611	0.320797	0.864469	0.0112154
	GCST90032195	11	Simple mode	-1.08314	0.603281	0.33853	0.103771	1.10438	0.102816
	GCST90032195	11	Weighted mode	-1.00137	0.467681	0.367374	0.146896	0.918769	0.0579226
Aureimonas abundance	GCST90032196	7	MR Egger	-2.95762	3.72224	0.0519425	3.5244e-05	76.5526	0.462888
	GCST90032196	7	Weighted median	1.05436	0.720434	2.87012	0.699286	11.78	0.143331
	GCST90032196	7	Inverse variance weighted	1.19831	0.611885	3.31452	0.999017	10.9968	0.0501839
	GCST90032196	7	Simple mode	0.845232	1.00412	2.32852	0.325354	16.6649	0.432184
	GCST90032196	7	Weighted mode	0.891688	1.00195	2.43924	0.342276	17.3834	0.407757
Azorhizobium abundance	GCST90032197	4	MR Egger	0.938094	1.80287	2.55511	0.074606	87.5073	0.654699
	GCST90032197	4	Weighted median	0.252047	0.628011	1.28666	0.375741	4.40592	0.688168
	GCST90032197	4	Inverse variance weighted	-0.196218	0.533635	0.821833	0.288765	2.33896	0.713097
	GCST90032197	4	Simple mode	0.275035	0.869448	1.31658	0.239528	7.23661	0.772483
	GCST90032197	4	Weighted mode	0.302815	0.78427	1.35366	0.291023	6.29643	0.72517
Bacillaceae A abundance	GCST90032198	8	MR Egger	-2.53096	3.27255	0.0795823	0.000130366	48.5813	0.468656
	GCST90032198	8	Weighted median	-0.664295	0.914445	0.514636	0.0857253	3.08952	0.467565
	GCST90032198	8	Inverse variance weighted	-0.959481	0.750454	0.383092	0.0880042	1.66764	0.201061
	GCST90032198	8	Simple mode	-0.175176	1.55134	0.839309	0.0401231	17.557	0.913265
	GCST90032198	8	Weighted mode	-0.364628	1.3707	0.694455	0.0473018	10.1956	0.797893
Bacillales A abundance	GCST90032199	6	MR Egger	-0.660754	3.05002	0.516462	0.0013086	203.83	0.83909
	GCST90032199	6	Weighted median	-0.5692	1.31233	0.565978	0.0432238	7.41098	0.664482
	GCST90032199	6	Inverse variance weighted	-0.65742	1.006	0.518186	0.0721372	3.72231	0.513436
	GCST90032199	6	Simple mode	-0.69619	1.82866	0.498481	0.0138377	17.957	0.719056
	GCST90032199	6	Weighted mode	-0.523632	1.65279	0.592365	0.0232118	15.1172	0.764183
Bacilli A abundance	GCST90032200	11	MR Egger	1.02016	2.17097	2.77365	0.0393627	195.443	0.649596
	GCST90032200	11	Weighted median	-0.42141	1.26313	0.656121	0.0551808	7.80153	0.738663
	GCST90032200	11	Inverse variance weighted	0.314021	1.05644	1.36892	0.172632	10.8551	0.766279
	GCST90032200	11	Simple mode	-0.554251	2.04361	0.574503	0.010465	31.5388	0.791744
	GCST90032200	11	Weighted mode	-0.835162	1.37727	0.433804	0.0291702	6.4513	0.557769
Bacillus AY abundance	GCST90032201	11	MR Egger	0.347919	1.17202	1.41612	0.142382	14.0846	0.773315
	GCST90032201	11	Weighted median	-0.305516	0.472158	0.736743	0.292016	1.85877	0.517592
	GCST90032201	11	Inverse variance weighted	-0.106626	0.343058	0.898862	0.458855	1.7608	0.755944
	GCST90032201	11	Simple mode	-0.46041	0.788035	0.631025	0.134666	2.95689	0.571995
	GCST90032201	11	Weighted mode	-0.573941	0.763459	0.563301	0.126145	2.51542	0.469517
Bacillus C abundance	GCST90032202	9	MR Egger	-1.3426	1.51025	0.261164	0.0135322	5.04035	0.403518
	GCST90032202	9	Weighted median	-0.195378	0.481333	0.822523	0.320206	2.11284	0.684808
	GCST90032202	9	Inverse variance weighted	0.139059	0.445294	1.14919	0.480121	2.75064	0.754824
	GCST90032202	9	Simple mode	-0.0309145	0.699544	0.969558	0.246099	3.81978	0.965834
	GCST90032202	9	Weighted mode	-0.184097	0.621142	0.831855	0.246219	2.81044	0.774485
Bacillus abundance	GCST90032203	12	MR Egger	-0.810824	1.20364	0.444492	0.0420055	4.7035	0.515805
	GCST90032203	12	Weighted median	-0.470201	0.704056	0.624877	0.157213	2.4837	0.504232
	GCST90032203	12	Inverse variance weighted	-0.155306	0.529766	0.856153	0.303114	2.41823	0.769401
	GCST90032203	12	Simple mode	1.23236	1.38646	3.42931	0.226478	51.9264	0.393106
	GCST90032203	12	Weighted mode	-1.20004	1.27355	0.301181	0.0248176	3.65506	0.366282
Bacillus U abundance	GCST90032204	9	MR Egger	0.0451963	0.681897	1.04623	0.274907	3.98173	0.949008
	GCST90032204	9	Weighted median	-0.0997464	0.39047	0.905067	0.421023	1.94561	0.798374
	GCST90032204	9	Inverse variance weighted	-0.0389099	0.270786	0.961837	0.565723	1.63531	0.885743
	GCST90032204	9	Simple mode	-0.229238	0.567195	0.79514	0.2616	2.41685	0.696684
	GCST90032204	9	Weighted mode	-0.136891	0.399242	0.872065	0.398756	1.90718	0.740526
Bacillus velezensis abundance	GCST90032205	6	MR Egger	0.343769	1.07621	1.41025	0.171084	11.6248	0.76539
	GCST90032205	6	Weighted median	-0.520433	0.514957	0.594263	0.21659	1.63049	0.312192
	GCST90032205	6	Inverse variance weighted	-0.232881	0.391644	0.792247	0.367694	1.70701	0.552094
	GCST90032205	6	Simple mode	-0.550526	0.771543	0.576646	0.127104	2.61614	0.507424
	GCST90032205	6	Weighted mode	-0.627136	0.639616	0.534119	0.15247	1.87107	0.371874
Bacteroides A plebeius A abundance	GCST90032206	9	MR Egger	0.349137	0.293196	1.41784	0.798096	2.51884	0.272542
	GCST90032206	9	Weighted median	-0.153509	0.133207	0.857693	0.660607	1.11358	0.249154
	GCST90032206	9	Inverse variance weighted	-0.0382715	0.0992075	0.962452	0.792377	1.16903	0.699665
	GCST90032206	9	Simple mode	-0.214285	0.211316	0.807118	0.53341	1.22127	0.340242
	GCST90032206	9	Weighted mode	-0.211562	0.222013	0.809319	0.523767	1.25055	0.368527
Bacteroides A plebeius abundance	GCST90032207	14	MR Egger	-0.0666514	0.182666	0.935521	0.653981	1.33827	0.72155
	GCST90032207	14	Weighted median	-0.0204594	0.0972037	0.979748	0.809791	1.18538	0.833293
	GCST90032207	14	Inverse variance weighted	-0.0374577	0.0715557	0.963235	0.837188	1.10826	0.600643
	GCST90032207	14	Simple mode	-0.0557607	0.167159	0.945765	0.681546	1.31242	0.744017
	GCST90032207	14	Weighted mode	-0.0217509	0.167986	0.978484	0.703982	1.36002	0.89896
Bacteroides A abundance	GCST90032208	6	MR Egger	-0.0902846	0.704305	0.913671	0.229759	3.63335	0.904186
	GCST90032208	6	Weighted median	-0.225928	0.160043	0.797776	0.582974	1.09172	0.158048
	GCST90032208	6	Inverse variance weighted	-0.161803	0.135315	0.850609	0.652451	1.10895	0.231793
	GCST90032208	6	Simple mode	-0.300909	0.268387	0.740145	0.437383	1.25249	0.313154
	GCST90032208	6	Weighted mode	-0.296395	0.256255	0.743494	0.449934	1.22859	0.299675
Bacteroides clarus abundance	GCST90032209	5	MR Egger	-0.286837	0.576302	0.750634	0.242589	2.32266	0.652877
	GCST90032209	5	Weighted median	-0.00978425	0.189197	0.990263	0.683444	1.43482	0.958756
	GCST90032209	5	Inverse variance weighted	-0.0770577	0.155921	0.925836	0.682043	1.25677	0.621157
	GCST90032209	5	Simple mode	-0.0039167	0.244801	0.996091	0.616481	1.60945	0.988001
	GCST90032209	5	Weighted mode	-0.00675833	0.235612	0.993264	0.625905	1.57624	0.978491
Bacteroides eggerthii abundance	GCST90032210	7	MR Egger	0.270809	0.241579	1.31103	0.816535	2.10498	0.313223
	GCST90032210	7	Weighted median	0.25892	0.113648	1.29553	1.03683	1.61877	0.0227105
	GCST90032210	7	Inverse variance weighted	0.205124	0.0912291	1.22768	1.02666	1.46805	0.0245474
	GCST90032210	7	Simple mode	0.281028	0.162478	1.32449	0.963262	1.82118	0.134424
	GCST90032210	7	Weighted mode	0.272349	0.15883	1.31304	0.961791	1.79258	0.137222
Bacteroides faecis abundance	GCST90032211	5	MR Egger	-0.299875	0.242088	0.740911	0.460995	1.19079	0.303543
	GCST90032211	5	Weighted median	-0.085212	0.138305	0.918318	0.70027	1.20426	0.537817
	GCST90032211	5	Inverse variance weighted	0.0443425	0.110652	1.04534	0.841528	1.29851	0.688613
	GCST90032211	5	Simple mode	-0.0676735	0.219974	0.934566	0.607245	1.43832	0.773707
	GCST90032211	5	Weighted mode	-0.0814962	0.141912	0.921736	0.697925	1.21732	0.596534
Bacteroides intestinalis A abundance	GCST90032212	7	MR Egger	0.126006	0.182048	1.13429	0.793891	1.62064	0.519662
	GCST90032212	7	Weighted median	0.122169	0.124157	1.12995	0.885876	1.44126	0.32512
	GCST90032212	7	Inverse variance weighted	0.124591	0.0953311	1.13269	0.939641	1.36539	0.191235
	GCST90032212	7	Simple mode	0.185305	0.161247	1.20359	0.877447	1.65095	0.294213
	GCST90032212	7	Weighted mode	0.118454	0.130543	1.12576	0.871613	1.454	0.399173
Bacteroides sp002160055 abundance	GCST90032213	14	MR Egger	0.560799	0.299779	1.75207	0.973587	3.15304	0.0859635
	GCST90032213	14	Weighted median	0.0048934	0.154301	1.00491	0.742645	1.35978	0.974701
	GCST90032213	14	Inverse variance weighted	0.128747	0.111212	1.1374	0.914636	1.41443	0.246998
	GCST90032213	14	Simple mode	0.0945261	0.237373	1.09914	0.690234	1.75028	0.696932
	GCST90032213	14	Weighted mode	0.0542073	0.225608	1.0557	0.678423	1.64279	0.813866
Bacteroides sp003545565 abundance	GCST90032214	7	MR Egger	-0.236173	0.230025	0.789644	0.503072	1.23946	0.351632
	GCST90032214	7	Weighted median	-0.211598	0.17413	0.80929	0.575283	1.13848	0.224299
	GCST90032214	7	Inverse variance weighted	-0.112938	0.135979	0.893206	0.684233	1.166	0.406222
	GCST90032214	7	Simple mode	-0.251861	0.274306	0.777353	0.454071	1.3308	0.39394
	GCST90032214	7	Weighted mode	-0.251861	0.22734	0.777353	0.497854	1.21376	0.310348
Bacteroides stercoris abundance	GCST90032215	5	MR Egger	-0.487349	0.55306	0.614253	0.207765	1.81602	0.443102
	GCST90032215	5	Weighted median	0.220695	0.171735	1.24694	0.890559	1.74595	0.19876
	GCST90032215	5	Inverse variance weighted	0.281166	0.157632	1.32467	0.972589	1.80422	0.0744752
	GCST90032215	5	Simple mode	0.194376	0.199377	1.21455	0.821681	1.79527	0.384806
	GCST90032215	5	Weighted mode	0.234707	0.21381	1.26454	0.831637	1.92278	0.333961
Bacteroides thetaiotaomicron abundance	GCST90032216	6	MR Egger	0.0706149	0.381195	1.07317	0.508379	2.26541	0.86205
	GCST90032216	6	Weighted median	-0.0516117	0.176025	0.949698	0.672589	1.34097	0.769364
	GCST90032216	6	Inverse variance weighted	-0.0148114	0.147399	0.985298	0.738073	1.31533	0.919959
	GCST90032216	6	Simple mode	-0.0230692	0.264208	0.977195	0.582214	1.64014	0.933811
	GCST90032216	6	Weighted mode	-0.0710952	0.259892	0.931373	0.559627	1.55006	0.795366
Barnesiellaceae abundance	GCST90032217	5	MR Egger	0.401785	0.420102	1.49449	0.655987	3.40479	0.409427
	GCST90032217	5	Weighted median	0.131057	0.154504	1.14003	0.842172	1.54324	0.396303
	GCST90032217	5	Inverse variance weighted	0.203433	0.115168	1.2256	0.977949	1.53597	0.07733
	GCST90032217	5	Simple mode	0.0175973	0.219296	1.01775	0.662177	1.56427	0.939897
	GCST90032217	5	Weighted mode	0.0425751	0.208256	1.04349	0.693775	1.5695	0.847994
Barnesiella abundance	GCST90032218	5	MR Egger	0.409492	0.458464	1.50605	0.61318	3.69907	0.437569
	GCST90032218	5	Weighted median	0.257957	0.149554	1.29428	0.965443	1.73513	0.0845557
	GCST90032218	5	Inverse variance weighted	0.279288	0.10986	1.32219	1.06605	1.63987	0.0110155
	GCST90032218	5	Simple mode	0.432468	0.21764	1.54106	1.00591	2.3609	0.117844
	GCST90032218	5	Weighted mode	0.249554	0.210091	1.28345	0.85025	1.93737	0.300609
Bifidobacteriaceae abundance	GCST90032219	10	MR Egger	-0.17496	0.232809	0.83949	0.531918	1.32491	0.473868
	GCST90032219	10	Weighted median	0.149645	0.156311	1.16142	0.854939	1.57777	0.33839
	GCST90032219	10	Inverse variance weighted	0.0577711	0.113708	1.05947	0.847811	1.32398	0.611409
	GCST90032219	10	Simple mode	0.16446	0.249428	1.17876	0.722947	1.92195	0.526182
	GCST90032219	10	Weighted mode	0.172889	0.231702	1.18873	0.754843	1.87203	0.474602
Bifidobacterium adolescentis abundance	GCST90032220	8	MR Egger	0.0697724	0.27098	1.07226	0.630433	1.82375	0.80541
	GCST90032220	8	Weighted median	0.114312	0.126154	1.1211	0.875509	1.43559	0.364867
	GCST90032220	8	Inverse variance weighted	0.150015	0.0903477	1.16185	0.973296	1.38693	0.0968309
	GCST90032220	8	Simple mode	0.0772958	0.194148	1.08036	0.738426	1.58063	0.702399
	GCST90032220	8	Weighted mode	0.109942	0.170889	1.11621	0.798516	1.56031	0.540489
Bifidobacterium angulatum abundance	GCST90032221	9	MR Egger	-0.631205	0.564632	0.53195	0.175892	1.60878	0.3005
	GCST90032221	9	Weighted median	0.119565	0.192323	1.12701	0.773069	1.64299	0.534145
	GCST90032221	9	Inverse variance weighted	0.0805024	0.185061	1.08383	0.754109	1.55772	0.66356
	GCST90032221	9	Simple mode	0.264296	0.310255	1.30251	0.709068	2.39263	0.419057
	GCST90032221	9	Weighted mode	0.245221	0.342184	1.2779	0.653469	2.49903	0.493987
Bifidobacterium bifidum abundance	GCST90032222	8	MR Egger	-0.185977	0.408157	0.830293	0.37308	1.84783	0.664666
	GCST90032222	8	Weighted median	0.131502	0.147929	1.14054	0.853475	1.52416	0.374029
	GCST90032222	8	Inverse variance weighted	0.135082	0.11757	1.14463	0.909049	1.44126	0.25058
	GCST90032222	8	Simple mode	0.169895	0.257578	1.18518	0.715368	1.96354	0.530614
	GCST90032222	8	Weighted mode	0.00342908	0.229649	1.00343	0.639747	1.57388	0.988503
Bifidobacterium breve abundance	GCST90032223	7	MR Egger	1.16491	0.512633	3.20563	1.17368	8.75538	0.0722215
	GCST90032223	7	Weighted median	0.180648	0.267275	1.19799	0.709489	2.02285	0.499111
	GCST90032223	7	Inverse variance weighted	0.121594	0.257278	1.1293	0.682038	1.86985	0.636486
	GCST90032223	7	Simple mode	0.259159	0.398208	1.29584	0.593731	2.82822	0.539276
	GCST90032223	7	Weighted mode	0.259159	0.377026	1.29584	0.6189	2.7132	0.51752
Bifidobacterium catenulatum abundance	GCST90032224	5	MR Egger	1.52491	1.14492	4.59473	0.487172	43.335	0.275044
	GCST90032224	5	Weighted median	0.0748479	0.180019	1.07772	0.757304	1.5337	0.677573
	GCST90032224	5	Inverse variance weighted	0.0333222	0.129431	1.03388	0.802229	1.33243	0.79683
	GCST90032224	5	Simple mode	0.210453	0.238595	1.23424	0.773219	1.97013	0.427566
	GCST90032224	5	Weighted mode	0.223618	0.255743	1.25059	0.757571	2.06447	0.431266
Bifidobacterium infantis abundance	GCST90032225	3	MR Egger	-0.83965	2.47695	0.431862	0.0033645	55.4331	0.791935
	GCST90032225	3	Weighted median	-0.402561	0.38253	0.668605	0.315903	1.41509	0.292631
	GCST90032225	3	Inverse variance weighted	-0.215227	0.299363	0.806359	0.448441	1.44994	0.472172
	GCST90032225	3	Simple mode	-0.447212	0.47166	0.639408	0.253684	1.61162	0.443124
	GCST90032225	3	Weighted mode	-0.4526	0.475794	0.635972	0.250285	1.616	0.441874
Bifidobacterium kashiwanohense abundance	GCST90032226	7	MR Egger	-0.206176	0.566572	0.81369	0.26803	2.47022	0.730814
	GCST90032226	7	Weighted median	-0.0550018	0.189648	0.946483	0.652652	1.3726	0.7718
	GCST90032226	7	Inverse variance weighted	-0.0643452	0.146104	0.937681	0.704189	1.24859	0.659642
	GCST90032226	7	Simple mode	-0.340513	0.292731	0.711405	0.400811	1.26268	0.288901
	GCST90032226	7	Weighted mode	-0.290537	0.304348	0.747862	0.411865	1.35796	0.376631
Bifidobacterium longum abundance	GCST90032227	5	MR Egger	-0.443876	0.33195	0.641545	0.334708	1.22967	0.273513
	GCST90032227	5	Weighted median	0.126085	0.212358	1.13438	0.74816	1.71997	0.552689
	GCST90032227	5	Inverse variance weighted	0.0606505	0.169134	1.06253	0.762729	1.48017	0.719899
	GCST90032227	5	Simple mode	0.365564	0.332509	1.44133	0.751147	2.76567	0.333312
	GCST90032227	5	Weighted mode	0.305663	0.350866	1.35753	0.682472	2.70029	0.432827
Bifidobacterium pseudocatenulatum abundance	GCST90032228	6	MR Egger	0.240473	0.278538	1.27185	0.736783	2.1955	0.436643
	GCST90032228	6	Weighted median	-0.0109595	0.162918	0.9891	0.718724	1.36119	0.946367
	GCST90032228	6	Inverse variance weighted	-0.0314934	0.157682	0.968997	0.711379	1.31991	0.841694
	GCST90032228	6	Simple mode	0.146441	0.25822	1.15771	0.697907	1.92044	0.595146
	GCST90032228	6	Weighted mode	-0.00184344	0.209436	0.998158	0.6621	1.50479	0.993318
Bifidobacterium ruminantium abundance	GCST90032229	12	MR Egger	-1.03886	0.398768	0.353857	0.161953	0.773154	0.0262571
	GCST90032229	12	Weighted median	0.138553	0.179116	1.14861	0.808548	1.6317	0.439204
	GCST90032229	12	Inverse variance weighted	-0.0231484	0.143562	0.977117	0.73747	1.29464	0.871902
	GCST90032229	12	Simple mode	0.237182	0.298025	1.26767	0.706842	2.27348	0.442958
	GCST90032229	12	Weighted mode	0.258527	0.262146	1.29502	0.7747	2.16481	0.345233
Bifidobacterium abundance	GCST90032230	9	MR Egger	0.037466	0.268001	1.03818	0.613965	1.75549	0.892757
	GCST90032230	9	Weighted median	0.178594	0.152976	1.19553	0.885821	1.61353	0.243025
	GCST90032230	9	Inverse variance weighted	0.155182	0.118237	1.16787	0.926296	1.47245	0.189361
	GCST90032230	9	Simple mode	0.170143	0.225618	1.18547	0.761802	1.84477	0.472388
	GCST90032230	9	Weighted mode	0.186605	0.177591	1.20515	0.850889	1.70691	0.324072
Bin127 abundance	GCST90032231	9	MR Egger	1.6818	1.35958	5.37524	0.374199	77.2134	0.255972
	GCST90032231	9	Weighted median	-0.115379	0.570474	0.891029	0.291269	2.72577	0.839721
	GCST90032231	9	Inverse variance weighted	0.0458849	0.49944	1.04695	0.393365	2.7865	0.926799
	GCST90032231	9	Simple mode	-0.0441656	0.947351	0.956796	0.149423	6.12662	0.963959
	GCST90032231	9	Weighted mode	-0.0441656	0.920613	0.956796	0.157463	5.81381	0.962913
Blautia A sp000285855 abundance	GCST90032232	8	MR Egger	0.551557	0.753103	1.73595	0.39672	7.59613	0.491544
	GCST90032232	8	Weighted median	0.355035	0.338932	1.42623	0.733981	2.77137	0.294864
	GCST90032232	8	Inverse variance weighted	0.220413	0.267621	1.24659	0.737769	2.10634	0.410166
	GCST90032232	8	Simple mode	0.45439	0.522271	1.57521	0.565943	4.38435	0.413123
	GCST90032232	8	Weighted mode	0.464178	0.553342	1.59071	0.537744	4.70548	0.429259
Blautia A sp002159835 abundance	GCST90032233	9	MR Egger	-0.160835	0.828201	0.851432	0.167947	4.31648	0.851536
	GCST90032233	9	Weighted median	0.156732	0.287369	1.16968	0.665969	2.05438	0.585477
	GCST90032233	9	Inverse variance weighted	0.29198	0.228082	1.33908	0.856363	2.09388	0.200492
	GCST90032233	9	Simple mode	0.0629605	0.415802	1.06498	0.471418	2.40592	0.883394
	GCST90032233	9	Weighted mode	0.0854985	0.40172	1.08926	0.495656	2.39377	0.836782
Blautia A sp900066145 abundance	GCST90032234	8	MR Egger	0.457224	0.471248	1.57968	0.627243	3.97836	0.369397
	GCST90032234	8	Weighted median	0.242626	0.275529	1.27459	0.742738	2.18729	0.378544
	GCST90032234	8	Inverse variance weighted	0.236449	0.215786	1.26674	0.829866	1.93361	0.273184
	GCST90032234	8	Simple mode	0.363554	0.413921	1.43843	0.639077	3.23762	0.408905
	GCST90032234	8	Weighted mode	0.248473	0.364705	1.28207	0.627288	2.62031	0.51758
Blautia A sp900066355 abundance	GCST90032235	8	MR Egger	-0.657133	0.768636	0.518335	0.114904	2.33823	0.425403
	GCST90032235	8	Weighted median	0.129004	0.286947	1.1377	0.648294	1.99655	0.653016
	GCST90032235	8	Inverse variance weighted	-0.297151	0.260414	0.742932	0.445944	1.23771	0.25384
	GCST90032235	8	Simple mode	0.167825	0.501391	1.18273	0.442683	3.15994	0.747643
	GCST90032235	8	Weighted mode	0.182454	0.384461	1.20016	0.56491	2.54976	0.649541
Blautia hansenii abundance	GCST90032236	12	MR Egger	-0.0623118	0.371261	0.93959	0.453852	1.94519	0.870056
	GCST90032236	12	Weighted median	0.0209918	0.196278	1.02121	0.695091	1.50035	0.914829
	GCST90032236	12	Inverse variance weighted	-0.109173	0.162824	0.896576	0.65161	1.23363	0.502543
	GCST90032236	12	Simple mode	0.0795647	0.294559	1.08282	0.607885	1.9288	0.792072
	GCST90032236	12	Weighted mode	0.110728	0.256312	1.11709	0.675945	1.84614	0.674085
Blautia sp000436935 abundance	GCST90032237	11	MR Egger	-0.264803	0.224641	0.767357	0.49406	1.19183	0.268709
	GCST90032237	11	Weighted median	-0.08884	0.142708	0.914992	0.691738	1.2103	0.533594
	GCST90032237	11	Inverse variance weighted	-0.00428507	0.111201	0.995724	0.800725	1.23821	0.969261
	GCST90032237	11	Simple mode	-0.110654	0.211561	0.895249	0.59137	1.35528	0.612342
	GCST90032237	11	Weighted mode	-0.110654	0.184152	0.895249	0.624008	1.28439	0.56129
Blautia sp001304935 abundance	GCST90032238	10	MR Egger	0.549347	0.398767	1.73212	0.792758	3.78457	0.20563
	GCST90032238	10	Weighted median	0.155589	0.21705	1.16835	0.763509	1.78784	0.473477
	GCST90032238	10	Inverse variance weighted	0.184545	0.166597	1.20267	0.867634	1.66708	0.267978
	GCST90032238	10	Simple mode	0.120865	0.315419	1.12847	0.608136	2.09402	0.710474
	GCST90032238	10	Weighted mode	0.146153	0.279195	1.15737	0.669604	2.00046	0.613284
Borreliaceae abundance	GCST90032239	7	MR Egger	-0.826434	1.04663	0.437607	0.0562568	3.40403	0.465532
	GCST90032239	7	Weighted median	-0.376755	0.520272	0.686084	0.247465	1.90214	0.468973
	GCST90032239	7	Inverse variance weighted	-0.513904	0.397655	0.598156	0.274362	1.30408	0.19624
	GCST90032239	7	Simple mode	-0.285981	0.744356	0.751277	0.174659	3.23154	0.714079
	GCST90032239	7	Weighted mode	-0.333729	0.770137	0.716248	0.158311	3.24054	0.679915
Borreliales abundance	GCST90032240	8	MR Egger	-0.758305	0.931196	0.46846	0.075513	2.90618	0.446561
	GCST90032240	8	Weighted median	-0.422845	0.500664	0.65518	0.245577	1.74797	0.398352
	GCST90032240	8	Inverse variance weighted	-0.486871	0.388799	0.614546	0.286815	1.31676	0.210481
	GCST90032240	8	Simple mode	-0.309152	0.76229	0.734069	0.164764	3.27048	0.697178
	GCST90032240	8	Weighted mode	-0.301484	0.755339	0.73972	0.16831	3.25106	0.701689
Brachyspiraceae abundance	GCST90032241	11	MR Egger	-0.725044	0.676506	0.484303	0.128607	1.82377	0.31173
	GCST90032241	11	Weighted median	-0.241416	0.302202	0.785515	0.434425	1.42034	0.424373
	GCST90032241	11	Inverse variance weighted	-0.191444	0.230869	0.825766	0.525216	1.2983	0.406972
	GCST90032241	11	Simple mode	-0.212692	0.422676	0.808405	0.353053	1.85105	0.625719
	GCST90032241	11	Weighted mode	-0.238953	0.395178	0.787452	0.362946	1.70847	0.558867
Brachyspirae abundance	GCST90032242	10	MR Egger	-0.456337	0.770515	0.6336	0.139939	2.86874	0.57004
	GCST90032242	10	Weighted median	-0.264186	0.3338	0.767831	0.399143	1.47707	0.428682
	GCST90032242	10	Inverse variance weighted	-0.281069	0.269498	0.754976	0.445176	1.28037	0.296978
	GCST90032242	10	Simple mode	-0.1646	0.498279	0.848233	0.319427	2.25247	0.748705
	GCST90032242	10	Weighted mode	-0.196692	0.465557	0.821443	0.329828	2.04582	0.682583
Brachyspirales abundance	GCST90032243	12	MR Egger	-0.660308	0.698696	0.516692	0.131368	2.03223	0.366903
	GCST90032243	12	Weighted median	-0.285803	0.307709	0.751411	0.411102	1.37342	0.352989
	GCST90032243	12	Inverse variance weighted	-0.32836	0.244012	0.720103	0.446363	1.16172	0.178407
	GCST90032243	12	Simple mode	-0.214776	0.442202	0.806722	0.339089	1.91926	0.636712
	GCST90032243	12	Weighted mode	-0.220177	0.421702	0.802377	0.35109	1.83374	0.611942
Brachyspira abundance	GCST90032244	10	MR Egger	-0.355758	0.656999	0.700642	0.193307	2.53948	0.60292
	GCST90032244	10	Weighted median	-0.217177	0.270961	0.804787	0.473189	1.36876	0.422838
	GCST90032244	10	Inverse variance weighted	-0.237678	0.217975	0.788456	0.51432	1.20871	0.27554
	GCST90032244	10	Simple mode	-0.131126	0.391041	0.877107	0.407561	1.88761	0.745063
	GCST90032244	10	Weighted mode	-0.126441	0.381036	0.881226	0.417583	1.85965	0.747611
Brevibacillaceae abundance	GCST90032245	5	MR Egger	2.20503	1.7647	9.07055	0.285426	288.252	0.30008
	GCST90032245	5	Weighted median	0.226976	0.800394	1.2548	0.261376	6.02399	0.776732
	GCST90032245	5	Inverse variance weighted	0.0382052	0.60624	1.03894	0.316629	3.40906	0.949751
	GCST90032245	5	Simple mode	0.205175	1.0577	1.22774	0.154445	9.75975	0.855642
	GCST90032245	5	Weighted mode	0.235332	1.02753	1.26533	0.16887	9.48101	0.830081
Brevibacillales abundance	GCST90032246	6	MR Egger	0.544321	1.59323	1.72344	0.075895	39.1361	0.749811
	GCST90032246	6	Weighted median	-0.351392	0.880249	0.703708	0.125346	3.95072	0.689749
	GCST90032246	6	Inverse variance weighted	-0.424553	0.666273	0.654062	0.177205	2.41414	0.523991
	GCST90032246	6	Simple mode	-0.317982	1.27219	0.727616	0.060116	8.80671	0.812572
	GCST90032246	6	Weighted mode	-0.225136	1.14524	0.798407	0.0846016	7.53478	0.851893
Brevibacillus B abundance	GCST90032247	13	MR Egger	0.622113	0.435521	1.86286	0.793337	4.37424	0.18094
	GCST90032247	13	Weighted median	0.106357	0.224796	1.11222	0.71588	1.72799	0.636122
	GCST90032247	13	Inverse variance weighted	0.00157686	0.167395	1.00158	0.721432	1.39051	0.992484
	GCST90032247	13	Simple mode	0.0821715	0.374648	1.08564	0.520931	2.26253	0.83008
	GCST90032247	13	Weighted mode	0.116627	0.35771	1.1237	0.557393	2.26537	0.750011
Butyricimonas sp900258545 abundance	GCST90032248	10	MR Egger	0.353533	0.364117	1.42409	0.697582	2.90723	0.360017
	GCST90032248	10	Weighted median	-0.10847	0.160202	0.897206	0.655429	1.22817	0.498355
	GCST90032248	10	Inverse variance weighted	-0.131487	0.128138	0.876791	0.68206	1.12712	0.30483
	GCST90032248	10	Simple mode	-0.296953	0.275324	0.743079	0.433186	1.27466	0.308841
	GCST90032248	10	Weighted mode	-0.223239	0.251991	0.799924	0.488146	1.31083	0.398723
CAG-1000 sp000434555 abundance	GCST90032249	11	MR Egger	-0.423835	0.214967	0.654532	0.429484	0.997504	0.0801322
	GCST90032249	11	Weighted median	-0.13928	0.133173	0.869984	0.670119	1.12946	0.295626
	GCST90032249	11	Inverse variance weighted	-0.21381	0.101169	0.807501	0.662256	0.984601	0.0345674
	GCST90032249	11	Simple mode	-0.0724715	0.209011	0.930092	0.617465	1.40101	0.735976
	GCST90032249	11	Weighted mode	-0.0766488	0.195036	0.926215	0.631966	1.35747	0.702568
CAG-1000 abundance	GCST90032250	10	MR Egger	-0.378569	0.274355	0.684841	0.399994	1.17253	0.204967
	GCST90032250	10	Weighted median	-0.20037	0.152324	0.818428	0.607182	1.10317	0.18837
	GCST90032250	10	Inverse variance weighted	-0.21355	0.129963	0.807712	0.62608	1.04204	0.100349
	GCST90032250	10	Simple mode	-0.348903	0.246793	0.705462	0.43491	1.14432	0.191079
	GCST90032250	10	Weighted mode	-0.240047	0.241862	0.786591	0.489635	1.26365	0.346888
CAG-1031 abundance	GCST90032251	11	MR Egger	0.272104	0.195308	1.31272	0.895208	1.92496	0.197006
	GCST90032251	11	Weighted median	0.0540593	0.126664	1.05555	0.823492	1.35299	0.669529
	GCST90032251	11	Inverse variance weighted	0.00956109	0.0898678	1.00961	0.846555	1.20406	0.915272
	GCST90032251	11	Simple mode	0.0219856	0.218739	1.02223	0.665815	1.56943	0.921926
	GCST90032251	11	Weighted mode	0.136924	0.189459	1.14674	0.791032	1.6624	0.486417
CAG-110 abundance	GCST90032252	7	MR Egger	-0.0424827	0.555557	0.958407	0.32259	2.84741	0.942012
	GCST90032252	7	Weighted median	0.0640366	0.197133	1.06613	0.724448	1.56897	0.745303
	GCST90032252	7	Inverse variance weighted	0.0740484	0.164187	1.07686	0.780549	1.48565	0.651989
	GCST90032252	7	Simple mode	0.0713473	0.271733	1.07395	0.630495	1.82932	0.801669
	GCST90032252	7	Weighted mode	0.0683121	0.277928	1.0707	0.620999	1.84605	0.814036
CAG-145 sp000435615 abundance	GCST90032253	8	MR Egger	-0.520316	0.339566	0.594333	0.305482	1.15631	0.176336
	GCST90032253	8	Weighted median	-0.323534	0.170066	0.723587	0.518475	1.00984	0.0571191
	GCST90032253	8	Inverse variance weighted	-0.293481	0.132223	0.745664	0.57543	0.966259	0.0264469
	GCST90032253	8	Simple mode	-0.417422	0.275106	0.658743	0.384185	1.12951	0.172975
	GCST90032253	8	Weighted mode	-0.398102	0.274355	0.671593	0.392257	1.14985	0.190058
CAG-145 sp002320005 abundance	GCST90032254	4	MR Egger	2.34769	2.811	10.4614	0.0423464	2584.41	0.491493
	GCST90032254	4	Weighted median	0.127455	0.539301	1.13593	0.394721	3.269	0.813174
	GCST90032254	4	Inverse variance weighted	0.844349	0.5222	2.32646	0.835971	6.47443	0.105898
	GCST90032254	4	Simple mode	0.234548	0.884246	1.26434	0.223448	7.154	0.807997
	GCST90032254	4	Weighted mode	0.116928	0.588783	1.12404	0.354486	3.56421	0.855278
CAG-145 abundance	GCST90032255	5	MR Egger	0.71909	0.783758	2.05256	0.441721	9.53773	0.426546
	GCST90032255	5	Weighted median	0.645238	0.328343	1.90644	1.00169	3.62839	0.049399
	GCST90032255	5	Inverse variance weighted	0.291538	0.306974	1.33848	0.733352	2.44295	0.342255
	GCST90032255	5	Simple mode	0.685805	0.484	1.98537	0.768868	5.12662	0.229456
	GCST90032255	5	Weighted mode	0.667533	0.37014	1.94942	0.943705	4.02695	0.145651
CAG-170 sp003516765 abundance	GCST90032256	9	MR Egger	-0.175425	0.396244	0.839101	0.385944	1.82433	0.671326
	GCST90032256	9	Weighted median	0.0781064	0.162461	1.08124	0.786379	1.48666	0.630679
	GCST90032256	9	Inverse variance weighted	0.0380066	0.126754	1.03874	0.810234	1.33168	0.764296
	GCST90032256	9	Simple mode	0.163773	0.253696	1.17795	0.716433	1.93676	0.536643
	GCST90032256	9	Weighted mode	0.106904	0.235415	1.11283	0.701518	1.76529	0.661817
CAG-177 sp002438685 abundance	GCST90032257	6	MR Egger	0.0944887	0.233543	1.0991	0.695409	1.73713	0.706481
	GCST90032257	6	Weighted median	-0.167918	0.152307	0.845423	0.627231	1.13952	0.270247
	GCST90032257	6	Inverse variance weighted	-0.0904697	0.114517	0.913502	0.729844	1.14338	0.429523
	GCST90032257	6	Simple mode	-0.201462	0.238584	0.817535	0.512177	1.30495	0.436968
	GCST90032257	6	Weighted mode	-0.216998	0.192907	0.804931	0.55151	1.1748	0.31172
CAG-177 sp002451755 abundance	GCST90032258	5	MR Egger	-0.0140919	0.276985	0.986007	0.572935	1.69689	0.962622
	GCST90032258	5	Weighted median	-0.209153	0.15976	0.811271	0.593164	1.10957	0.190476
	GCST90032258	5	Inverse variance weighted	-0.145663	0.127785	0.864449	0.672925	1.11048	0.254324
	GCST90032258	5	Simple mode	-0.240616	0.218315	0.786144	0.51247	1.20597	0.332252
	GCST90032258	5	Weighted mode	-0.240616	0.179668	0.786144	0.552797	1.11799	0.251533
CAG-177 sp003514385 abundance	GCST90032259	6	MR Egger	0.984531	0.32219	2.67656	1.42339	5.03304	0.0378152
	GCST90032259	6	Weighted median	-0.0179123	0.142851	0.982247	0.742376	1.29962	0.900213
	GCST90032259	6	Inverse variance weighted	0.00455417	0.148959	1.00456	0.750208	1.34516	0.97561
	GCST90032259	6	Simple mode	0.266633	0.298663	1.30556	0.72706	2.34436	0.412888
	GCST90032259	6	Weighted mode	-0.230074	0.264737	0.794475	0.472859	1.33484	0.424555
CAG-177 sp003538135 abundance	GCST90032260	9	MR Egger	-0.294385	0.41023	0.744989	0.333392	1.66473	0.496241
	GCST90032260	9	Weighted median	-0.000766431	0.179329	0.999234	0.703104	1.42009	0.99659
	GCST90032260	9	Inverse variance weighted	0.0399769	0.133498	1.04079	0.801173	1.35206	0.764591
	GCST90032260	9	Simple mode	-0.0320398	0.292428	0.968468	0.545966	1.71793	0.915453
	GCST90032260	9	Weighted mode	-0.0138582	0.28701	0.986237	0.561919	1.73097	0.962673
CAG-177 abundance	GCST90032261	4	MR Egger	0.377818	0.41853	1.4591	0.642428	3.31394	0.461949
	GCST90032261	4	Weighted median	-0.0548121	0.160074	0.946663	0.691731	1.29555	0.732038
	GCST90032261	4	Inverse variance weighted	-0.129926	0.128165	0.87816	0.683089	1.12894	0.310706
	GCST90032261	4	Simple mode	-0.0220152	0.213344	0.978225	0.643927	1.48608	0.924323
	GCST90032261	4	Weighted mode	-0.023933	0.198706	0.976351	0.661399	1.44128	0.911745
CAG-180 sp000432435 abundance	GCST90032262	11	MR Egger	0.217251	0.385439	1.24266	0.583793	2.6451	0.586763
	GCST90032262	11	Weighted median	-0.00572471	0.0894313	0.994292	0.834427	1.18478	0.94896
	GCST90032262	11	Inverse variance weighted	0.012022	0.0678318	1.01209	0.886097	1.15601	0.859326
	GCST90032262	11	Simple mode	-0.0418905	0.148903	0.958975	0.71624	1.28397	0.784195
	GCST90032262	11	Weighted mode	-0.0333931	0.145243	0.967158	0.727552	1.28567	0.822795
CAG-194 sp002441865 abundance	GCST90032263	6	MR Egger	-0.399267	1.05938	0.670812	0.0841081	5.35012	0.725399
	GCST90032263	6	Weighted median	-0.297579	0.391632	0.742614	0.344666	1.60003	0.447349
	GCST90032263	6	Inverse variance weighted	-0.0937987	0.308929	0.910466	0.496933	1.66813	0.761414
	GCST90032263	6	Simple mode	-0.280278	0.588655	0.755573	0.238343	2.39525	0.654057
	GCST90032263	6	Weighted mode	-0.346934	0.550093	0.706852	0.240481	2.07767	0.555948
CAG-245 sp000435175 abundance	GCST90032264	10	MR Egger	0.133259	0.343353	1.14255	0.582916	2.23945	0.708058
	GCST90032264	10	Weighted median	-0.106406	0.147317	0.899059	0.67358	1.20002	0.470113
	GCST90032264	10	Inverse variance weighted	-0.0541702	0.120114	0.947271	0.748568	1.19872	0.651996
	GCST90032264	10	Simple mode	-0.163101	0.245441	0.849506	0.525101	1.37433	0.523016
	GCST90032264	10	Weighted mode	-0.163101	0.23997	0.849506	0.530762	1.35967	0.513812
CAG-245 abundance	GCST90032265	11	MR Egger	0.131259	0.186187	1.14026	0.791626	1.64244	0.498656
	GCST90032265	11	Weighted median	0.00746415	0.119192	1.00749	0.797596	1.27262	0.950067
	GCST90032265	11	Inverse variance weighted	0.0136157	0.084052	1.01371	0.859739	1.19525	0.871313
	GCST90032265	11	Simple mode	-0.181517	0.201494	0.834004	0.561892	1.23789	0.388846
	GCST90032265	11	Weighted mode	0.124599	0.180417	1.13269	0.795314	1.61319	0.50552
CAG-269 sp001915995 abundance	GCST90032266	8	MR Egger	0.360104	0.480175	1.43348	0.559317	3.67388	0.481649
	GCST90032266	8	Weighted median	-0.0682432	0.172545	0.934033	0.666023	1.30989	0.692466
	GCST90032266	8	Inverse variance weighted	-0.05346	0.136643	0.947944	0.72522	1.23907	0.695622
	GCST90032266	8	Simple mode	-0.078066	0.274478	0.924903	0.540077	1.58393	0.784321
	GCST90032266	8	Weighted mode	-0.0747681	0.238246	0.927959	0.581741	1.48022	0.762798
CAG-269 sp001916065 abundance	GCST90032267	5	MR Egger	0.147493	0.26284	1.15893	0.692344	1.93994	0.61388
	GCST90032267	5	Weighted median	-0.0880399	0.195245	0.915724	0.624552	1.34264	0.652048
	GCST90032267	5	Inverse variance weighted	-0.20827	0.166084	0.811988	0.586376	1.12441	0.209841
	GCST90032267	5	Simple mode	-0.458899	0.345774	0.631979	0.320903	1.24461	0.25514
	GCST90032267	5	Weighted mode	0.0468372	0.251082	1.04795	0.640642	1.71422	0.861099
CAG-269 sp002372935 abundance	GCST90032268	14	MR Egger	0.253196	0.46017	1.28814	0.522706	3.17443	0.592261
	GCST90032268	14	Weighted median	-0.157876	0.188877	0.853955	0.589739	1.23655	0.403228
	GCST90032268	14	Inverse variance weighted	-0.113048	0.15805	0.893108	0.655193	1.21742	0.474445
	GCST90032268	14	Simple mode	-0.426673	0.343705	0.652677	0.332759	1.28017	0.236394
	GCST90032268	14	Weighted mode	-0.348316	0.296986	0.705876	0.394393	1.26336	0.261905
CAG-273 sp003507395 abundance	GCST90032269	14	MR Egger	0.0736188	0.310887	1.0764	0.585248	1.97972	0.816804
	GCST90032269	14	Weighted median	-0.053195	0.121673	0.948195	0.747012	1.20356	0.661969
	GCST90032269	14	Inverse variance weighted	-0.004923	0.108101	0.995089	0.80509	1.22993	0.963676
	GCST90032269	14	Simple mode	-0.209164	0.238059	0.811262	0.50877	1.2936	0.395554
	GCST90032269	14	Weighted mode	-0.17304	0.250244	0.841104	0.515036	1.3736	0.501423
CAG-273 sp003534295 abundance	GCST90032270	9	MR Egger	0.0447201	0.406796	1.04574	0.47114	2.3211	0.915548
	GCST90032270	9	Weighted median	-0.0954726	0.13692	0.908943	0.695006	1.18874	0.485623
	GCST90032270	9	Inverse variance weighted	-0.0420271	0.123812	0.958844	0.75224	1.22219	0.734277
	GCST90032270	9	Simple mode	-0.00271967	0.26216	0.997284	0.596574	1.66715	0.991977
	GCST90032270	9	Weighted mode	-0.0878698	0.205524	0.91588	0.6122	1.3702	0.680261
CAG-274 sp000432155 abundance	GCST90032271	10	MR Egger	0.0448529	0.187558	1.04587	0.724147	1.51054	0.817009
	GCST90032271	10	Weighted median	0.0411173	0.103422	1.04197	0.850791	1.27612	0.690947
	GCST90032271	10	Inverse variance weighted	0.0299758	0.078351	1.03043	0.88374	1.20147	0.702029
	GCST90032271	10	Simple mode	0.165489	0.166217	1.17997	0.851891	1.6344	0.345449
	GCST90032271	10	Weighted mode	-0.00072485	0.134815	0.999275	0.767235	1.30149	0.995827
CAG-302 abundance	GCST90032272	12	MR Egger	-0.031825	0.144555	0.968676	0.729677	1.28596	0.830177
	GCST90032272	12	Weighted median	-0.0585133	0.0840733	0.943166	0.799877	1.11212	0.486441
	GCST90032272	12	Inverse variance weighted	-0.0446271	0.0635652	0.956354	0.844327	1.08324	0.482636
	GCST90032272	12	Simple mode	-0.0555679	0.126265	0.945948	0.738564	1.21156	0.668394
	GCST90032272	12	Weighted mode	-0.0632994	0.124418	0.938662	0.735534	1.19789	0.620967
CAG-345 sp000433315 abundance	GCST90032273	14	MR Egger	-0.00390752	0.113563	0.9961	0.797326	1.24443	0.973117
	GCST90032273	14	Weighted median	-0.0777937	0.0900375	0.925155	0.775485	1.10371	0.38758
	GCST90032273	14	Inverse variance weighted	-0.0636595	0.0655302	0.938324	0.825225	1.06692	0.331323
	GCST90032273	14	Simple mode	-0.0451893	0.143764	0.955817	0.721107	1.26692	0.758259
	GCST90032273	14	Weighted mode	-0.0783163	0.107212	0.924672	0.749422	1.1409	0.478056
CAG-345 abundance	GCST90032274	12	MR Egger	9.38532e-07	0.106825	1	0.811091	1.23291	0.999993
	GCST90032274	12	Weighted median	-0.0949658	0.0877897	0.909404	0.765647	1.08015	0.279367
	GCST90032274	12	Inverse variance weighted	-0.0613768	0.0632632	0.940469	0.830795	1.06462	0.331956
	GCST90032274	12	Simple mode	-0.0889396	0.125106	0.914901	0.715949	1.16914	0.491936
	GCST90032274	12	Weighted mode	-0.107832	0.0988982	0.897779	0.73958	1.08982	0.298875
CAG-349 abundance	GCST90032275	12	MR Egger	0.281556	0.208249	1.32519	0.881075	1.99316	0.206156
	GCST90032275	12	Weighted median	0.0346039	0.109323	1.03521	0.835546	1.28258	0.751601
	GCST90032275	12	Inverse variance weighted	-0.0629709	0.0965157	0.938971	0.777135	1.13451	0.514116
	GCST90032275	12	Simple mode	-0.163305	0.174962	0.849332	0.602763	1.19676	0.370661
	GCST90032275	12	Weighted mode	0.022284	0.126279	1.02253	0.798338	1.30969	0.863135
CAG-390 sp003523225 abundance	GCST90032276	9	MR Egger	0.00867324	0.491361	1.00871	0.385045	2.64254	0.986409
	GCST90032276	9	Weighted median	-0.118781	0.254161	0.888003	0.539595	1.46137	0.640254
	GCST90032276	9	Inverse variance weighted	-0.175041	0.214481	0.839423	0.55133	1.27806	0.414435
	GCST90032276	9	Simple mode	-0.118314	0.420558	0.888417	0.389611	2.02583	0.785599
	GCST90032276	9	Weighted mode	-0.0555072	0.434477	0.946005	0.4037	2.21681	0.901495
CAG-433 abundance	GCST90032277	12	MR Egger	-0.688111	0.424478	0.502524	0.218693	1.15473	0.136068
	GCST90032277	12	Weighted median	-0.155824	0.183852	0.85571	0.596799	1.22694	0.396687
	GCST90032277	12	Inverse variance weighted	-0.224111	0.149072	0.799226	0.59673	1.07044	0.132741
	GCST90032277	12	Simple mode	0.121878	0.326896	1.12962	0.595211	2.14383	0.716357
	GCST90032277	12	Weighted mode	0.0955295	0.283132	1.10024	0.631657	1.91644	0.742164
CAG-448 sp000433415 abundance	GCST90032278	13	MR Egger	-0.143309	0.492442	0.866486	0.330055	2.27477	0.776453
	GCST90032278	13	Weighted median	0.0419026	0.232206	1.04279	0.661515	1.64383	0.856796
	GCST90032278	13	Inverse variance weighted	-0.0926824	0.186692	0.911483	0.632168	1.31421	0.619581
	GCST90032278	13	Simple mode	0.064154	0.361357	1.06626	0.525132	2.16499	0.862049
	GCST90032278	13	Weighted mode	0.0799555	0.343064	1.08324	0.552971	2.12201	0.819641
CAG-448 sp003150135 abundance	GCST90032279	7	MR Egger	-0.27214	0.677836	0.761748	0.201755	2.87605	0.704649
	GCST90032279	7	Weighted median	0.0612524	0.2127	1.06317	0.700725	1.61308	0.773366
	GCST90032279	7	Inverse variance weighted	0.0432636	0.216656	1.04421	0.682916	1.59665	0.841725
	GCST90032279	7	Simple mode	-0.0135819	0.328714	0.98651	0.517958	1.87892	0.968383
	GCST90032279	7	Weighted mode	-0.00194005	0.308758	0.998062	0.544926	1.82801	0.99519
CAG-448 abundance	GCST90032280	8	MR Egger	0.419672	1.21333	1.52146	0.141076	16.4085	0.741235
	GCST90032280	8	Weighted median	0.0180519	0.197363	1.01822	0.691578	1.49913	0.927123
	GCST90032280	8	Inverse variance weighted	-0.00282043	0.1952	0.997184	0.680171	1.46195	0.988472
	GCST90032280	8	Simple mode	-0.210089	0.351909	0.810512	0.406639	1.61551	0.569307
	GCST90032280	8	Weighted mode	0.233475	0.255696	1.26298	0.765146	2.08473	0.391555
CAG-449 abundance	GCST90032281	10	MR Egger	-0.242817	0.498279	0.784415	0.295394	2.083	0.639111
	GCST90032281	10	Weighted median	-0.327718	0.203491	0.720566	0.483569	1.07372	0.107294
	GCST90032281	10	Inverse variance weighted	-0.230325	0.159319	0.794275	0.581241	1.08539	0.148264
	GCST90032281	10	Simple mode	-0.380339	0.32372	0.683629	0.362464	1.28937	0.270181
	GCST90032281	10	Weighted mode	-0.380339	0.30963	0.683629	0.372613	1.25425	0.250461
CAG-452 sp000434035 abundance	GCST90032282	11	MR Egger	0.141172	0.420424	1.15162	0.50517	2.62532	0.744729
	GCST90032282	11	Weighted median	0.0811994	0.124642	1.08459	0.849508	1.38472	0.514748
	GCST90032282	11	Inverse variance weighted	0.061622	0.104744	1.06356	0.866168	1.30594	0.556325
	GCST90032282	11	Simple mode	0.0172135	0.216474	1.01736	0.665594	1.55504	0.93819
	GCST90032282	11	Weighted mode	0.084331	0.197132	1.08799	0.739303	1.60113	0.67787
CAG-452 abundance	GCST90032283	8	MR Egger	0.383698	0.456378	1.4677	0.600014	3.59016	0.432711
	GCST90032283	8	Weighted median	0.0252227	0.138031	1.02554	0.782456	1.34415	0.855008
	GCST90032283	8	Inverse variance weighted	0.0331396	0.125923	1.03369	0.807615	1.32306	0.792417
	GCST90032283	8	Simple mode	-0.0061326	0.241363	0.993886	0.619276	1.59511	0.980439
	GCST90032283	8	Weighted mode	0.030376	0.201754	1.03084	0.694154	1.53084	0.88457
CAG-465 sp000433135 abundance	GCST90032284	11	MR Egger	-0.199404	0.351546	0.819219	0.411299	1.63171	0.584432
	GCST90032284	11	Weighted median	-0.144919	0.213032	0.865093	0.569805	1.31341	0.496335
	GCST90032284	11	Inverse variance weighted	-0.116019	0.151857	0.890458	0.661227	1.19916	0.444864
	GCST90032284	11	Simple mode	-0.0679253	0.332581	0.93433	0.486857	1.79308	0.842265
	GCST90032284	11	Weighted mode	-0.143618	0.276041	0.866218	0.504263	1.48798	0.614191
CAG-475 abundance	GCST90032285	10	MR Egger	0.396689	0.321103	1.48689	0.792413	2.79003	0.251731
	GCST90032285	10	Weighted median	0.227806	0.145494	1.25584	0.944253	1.67025	0.117408
	GCST90032285	10	Inverse variance weighted	0.164213	0.105372	1.17847	0.958567	1.44881	0.119136
	GCST90032285	10	Simple mode	0.161523	0.211417	1.1753	0.77658	1.77873	0.464425
	GCST90032285	10	Weighted mode	0.20906	0.180826	1.23252	0.864711	1.75677	0.277393
CAG-485 sp002362485 abundance	GCST90032286	10	MR Egger	-0.96415	0.485182	0.381307	0.147326	0.986894	0.0821294
	GCST90032286	10	Weighted median	-0.157389	0.218466	0.854372	0.556782	1.31102	0.471261
	GCST90032286	10	Inverse variance weighted	-0.204556	0.152313	0.815009	0.604659	1.09853	0.179272
	GCST90032286	10	Simple mode	-0.561685	0.388344	0.570247	0.266378	1.22075	0.181987
	GCST90032286	10	Weighted mode	-0.354826	0.387378	0.701296	0.328215	1.49846	0.38357
CAG-485 sp002404675 abundance	GCST90032287	11	MR Egger	-1.02455	0.653084	0.358958	0.0997992	1.2911	0.151143
	GCST90032287	11	Weighted median	0.084303	0.279028	1.08796	0.629649	1.87986	0.762552
	GCST90032287	11	Inverse variance weighted	-0.182778	0.197237	0.832953	0.565886	1.22606	0.354085
	GCST90032287	11	Simple mode	0.118654	0.470875	1.12598	0.447419	2.83366	0.806155
	GCST90032287	11	Weighted mode	0.108086	0.481932	1.11414	0.433224	2.8653	0.827059
CAG-488 sp000434055 abundance	GCST90032288	12	MR Egger	0.394355	0.471869	1.48343	0.588305	3.7405	0.422827
	GCST90032288	12	Weighted median	-0.138786	0.218208	0.870414	0.567523	1.33496	0.524758
	GCST90032288	12	Inverse variance weighted	-0.128968	0.171823	0.879002	0.62767	1.23097	0.452902
	GCST90032288	12	Simple mode	-0.172167	0.348876	0.841838	0.424873	1.66801	0.63137
	GCST90032288	12	Weighted mode	-0.156329	0.326524	0.855278	0.450987	1.622	0.64148
CAG-488 abundance	GCST90032289	16	MR Egger	-0.704418	0.347817	0.494396	0.250039	0.97756	0.0623452
	GCST90032289	16	Weighted median	-0.0736302	0.221121	0.929015	0.602283	1.433	0.739145
	GCST90032289	16	Inverse variance weighted	-0.0371018	0.160776	0.963578	0.703124	1.32051	0.817495
	GCST90032289	16	Simple mode	-0.329032	0.385338	0.71962	0.33814	1.53147	0.406603
	GCST90032289	16	Weighted mode	-0.440564	0.312022	0.643674	0.349194	1.18649	0.17837
CAG-495 abundance	GCST90032290	10	MR Egger	0.0879732	0.148534	1.09196	0.816154	1.46097	0.570021
	GCST90032290	10	Weighted median	0.0525931	0.0929846	1.054	0.878397	1.26471	0.571658
	GCST90032290	10	Inverse variance weighted	0.0227737	0.0638145	1.02303	0.902756	1.15934	0.721187
	GCST90032290	10	Simple mode	0.11652	0.161573	1.12358	0.818598	1.54219	0.489117
	GCST90032290	10	Weighted mode	0.111814	0.155861	1.1183	0.823927	1.51786	0.491329
CAG-510 sp002432425 abundance	GCST90032291	9	MR Egger	0.61832	0.538922	1.85581	0.645347	5.3367	0.288943
	GCST90032291	9	Weighted median	0.258506	0.30567	1.29499	0.711338	2.35754	0.397718
	GCST90032291	9	Inverse variance weighted	0.0366849	0.239208	1.03737	0.649103	1.65787	0.878115
	GCST90032291	9	Simple mode	0.330206	0.422242	1.39125	0.608116	3.18293	0.456717
	GCST90032291	9	Weighted mode	0.279428	0.400305	1.32237	0.603403	2.89802	0.504934
CAG-552 abundance	GCST90032292	10	MR Egger	0.0211962	0.29067	1.02142	0.577806	1.80563	0.943659
	GCST90032292	10	Weighted median	0.111239	0.138579	1.11766	0.851823	1.46647	0.422142
	GCST90032292	10	Inverse variance weighted	0.0841668	0.102669	1.08781	0.889528	1.33029	0.412337
	GCST90032292	10	Simple mode	0.170153	0.240252	1.18549	0.74027	1.89847	0.496735
	GCST90032292	10	Weighted mode	0.225405	0.199386	1.25283	0.847561	1.85188	0.287495
CAG-590 sp000431135 abundance	GCST90032293	15	MR Egger	-0.128757	0.495036	0.879188	0.333195	2.31987	0.798864
	GCST90032293	15	Weighted median	0.25688	0.232552	1.29289	0.819614	2.03945	0.269327
	GCST90032293	15	Inverse variance weighted	0.00524174	0.183918	1.00526	0.701007	1.44155	0.977263
	GCST90032293	15	Simple mode	0.37981	0.424875	1.46201	0.635753	3.3621	0.386468
	GCST90032293	15	Weighted mode	0.335849	0.387826	1.39913	0.654234	2.99214	0.401099
CAG-632 abundance	GCST90032294	9	MR Egger	-0.518919	0.554966	0.595163	0.200558	1.76617	0.38089
	GCST90032294	9	Weighted median	-0.177159	0.309198	0.837646	0.456947	1.53552	0.566669
	GCST90032294	9	Inverse variance weighted	-0.0583182	0.280483	0.94335	0.544403	1.63465	0.835291
	GCST90032294	9	Simple mode	0.584227	0.603439	1.7936	0.549628	5.85308	0.361318
	GCST90032294	9	Weighted mode	-0.375296	0.41138	0.687086	0.306787	1.53881	0.388283
CAG-698 abundance	GCST90032295	10	MR Egger	0.122574	0.390862	1.1304	0.525442	2.43188	0.761846
	GCST90032295	10	Weighted median	0.0800329	0.252761	1.08332	0.66009	1.77792	0.751521
	GCST90032295	10	Inverse variance weighted	-0.0796751	0.171825	0.923416	0.659382	1.29318	0.642863
	GCST90032295	10	Simple mode	0.105808	0.450693	1.11161	0.459531	2.68899	0.819643
	GCST90032295	10	Weighted mode	0.140543	0.452119	1.1509	0.474445	2.79183	0.762991
CAG-776 sp000438195 abundance	GCST90032296	11	MR Egger	-0.19722	0.305476	0.82101	0.451152	1.49408	0.534641
	GCST90032296	11	Weighted median	-0.0287224	0.170519	0.971686	0.695628	1.3573	0.866236
	GCST90032296	11	Inverse variance weighted	-0.00518435	0.121488	0.994829	0.784036	1.2623	0.965962
	GCST90032296	11	Simple mode	-0.221472	0.274151	0.801339	0.468224	1.37145	0.437975
	GCST90032296	11	Weighted mode	-0.0334673	0.246165	0.967087	0.596933	1.56677	0.894555
CAG-776 abundance	GCST90032297	12	MR Egger	0.185205	0.306318	1.20347	0.660222	2.1937	0.558901
	GCST90032297	12	Weighted median	-0.0251898	0.149461	0.975125	0.727505	1.30703	0.86616
	GCST90032297	12	Inverse variance weighted	-0.0553178	0.10809	0.946184	0.765539	1.16946	0.60881
	GCST90032297	12	Simple mode	0.0182759	0.251303	1.01844	0.622334	1.66667	0.943331
	GCST90032297	12	Weighted mode	0.0567529	0.21068	1.05839	0.700346	1.59949	0.792624
CAG-81 sp000435795 abundance	GCST90032298	6	MR Egger	0.893855	0.594894	2.44454	0.76175	7.84478	0.207375
	GCST90032298	6	Weighted median	0.0999044	0.157063	1.10507	0.812256	1.50343	0.524725
	GCST90032298	6	Inverse variance weighted	0.163547	0.125059	1.17768	0.921669	1.5048	0.190956
	GCST90032298	6	Simple mode	0.0390409	0.246109	1.03981	0.641894	1.68441	0.880166
	GCST90032298	6	Weighted mode	0.0523908	0.243456	1.05379	0.653912	1.69819	0.838117
CAG-822 sp000432855 abundance	GCST90032299	15	MR Egger	0.0929521	0.44372	1.09741	0.459903	2.61861	0.837318
	GCST90032299	15	Weighted median	-0.0138949	0.193859	0.986201	0.674449	1.44206	0.94286
	GCST90032299	15	Inverse variance weighted	-0.181134	0.166615	0.834324	0.601879	1.15654	0.276974
	GCST90032299	15	Simple mode	-0.306711	0.365468	0.735863	0.359504	1.50623	0.415443
	GCST90032299	15	Weighted mode	0.129089	0.275829	1.13779	0.662632	1.95368	0.646984
CAG-822 abundance	GCST90032300	11	MR Egger	0.430359	0.347505	1.53781	0.778217	3.03882	0.246886
	GCST90032300	11	Weighted median	0.126172	0.180762	1.13448	0.796027	1.61683	0.485176
	GCST90032300	11	Inverse variance weighted	0.0886713	0.134302	1.09272	0.839826	1.42177	0.509101
	GCST90032300	11	Simple mode	0.131506	0.299141	1.14054	0.634568	2.04997	0.669566
	GCST90032300	11	Weighted mode	0.176459	0.288214	1.19299	0.678113	2.09879	0.554038
CAG-826 abundance	GCST90032301	9	MR Egger	0.0338951	0.459676	1.03448	0.420181	2.54686	0.943283
	GCST90032301	9	Weighted median	-0.207759	0.294219	0.812403	0.45638	1.44616	0.480102
	GCST90032301	9	Inverse variance weighted	-0.296206	0.221738	0.743634	0.481518	1.14843	0.181601
	GCST90032301	9	Simple mode	-0.239664	0.445381	0.786893	0.3287	1.88379	0.605145
	GCST90032301	9	Weighted mode	-0.183776	0.374915	0.832122	0.399074	1.73509	0.637166
CAG-83 sp000435555 abundance	GCST90032302	7	MR Egger	-0.827553	0.674388	0.437118	0.116559	1.63926	0.274401
	GCST90032302	7	Weighted median	-0.154575	0.150989	0.85678	0.637301	1.15184	0.305955
	GCST90032302	7	Inverse variance weighted	-0.0619328	0.148364	0.939946	0.70277	1.25717	0.676358
	GCST90032302	7	Simple mode	-0.238783	0.293805	0.787586	0.442798	1.40084	0.447415
	GCST90032302	7	Weighted mode	-0.214329	0.247824	0.807083	0.496554	1.31181	0.420353
CAG-83 sp002392625 abundance	GCST90032303	12	MR Egger	-0.100627	0.7004	0.90427	0.229143	3.56854	0.888614
	GCST90032303	12	Weighted median	0.160741	0.223819	1.17438	0.757339	1.82107	0.472651
	GCST90032303	12	Inverse variance weighted	0.134172	0.172662	1.14359	0.815262	1.60414	0.437111
	GCST90032303	12	Simple mode	0.12787	0.389218	1.13641	0.529937	2.43693	0.74868
	GCST90032303	12	Weighted mode	0.0786545	0.385422	1.08183	0.508255	2.3027	0.842022
CAG-841 sp002479075 abundance	GCST90032304	7	MR Egger	0.708132	0.628032	2.03019	0.592851	6.95232	0.310696
	GCST90032304	7	Weighted median	0.465466	0.326804	1.59276	0.839399	3.02225	0.15436
	GCST90032304	7	Inverse variance weighted	0.635452	0.244275	1.88787	1.16961	3.04722	0.00928506
	GCST90032304	7	Simple mode	0.308388	0.451164	1.36123	0.562202	3.29587	0.519777
	GCST90032304	7	Weighted mode	0.355811	0.465261	1.42734	0.57344	3.55275	0.473413
CAG-873 sp001701165 abundance	GCST90032305	12	MR Egger	-0.0612461	0.236907	0.940592	0.59121	1.49644	0.801246
	GCST90032305	12	Weighted median	0.0598595	0.11167	1.06169	0.852984	1.32145	0.591932
	GCST90032305	12	Inverse variance weighted	0.040073	0.091124	1.04089	0.870637	1.24443	0.660108
	GCST90032305	12	Simple mode	0.238582	0.217962	1.26945	0.828098	1.94602	0.29708
	GCST90032305	12	Weighted mode	-0.19056	0.17941	0.826496	0.581466	1.17478	0.310932
CAG-877 sp000433455 abundance	GCST90032306	12	MR Egger	-0.0131523	0.376134	0.986934	0.472189	2.06281	0.972794
	GCST90032306	12	Weighted median	-0.206355	0.190646	0.813544	0.559887	1.18212	0.279074
	GCST90032306	12	Inverse variance weighted	-0.20495	0.140712	0.814688	0.618322	1.07342	0.145249
	GCST90032306	12	Simple mode	-0.204066	0.298235	0.815409	0.454478	1.46298	0.50798
	GCST90032306	12	Weighted mode	-0.141701	0.26893	0.867881	0.512321	1.47021	0.60872
CAG-877 abundance	GCST90032307	11	MR Egger	0.636606	0.469868	1.89005	0.752514	4.74716	0.20849
	GCST90032307	11	Weighted median	-0.094792	0.181509	0.909562	0.637278	1.29818	0.6015
	GCST90032307	11	Inverse variance weighted	-0.159758	0.151862	0.85235	0.632923	1.14785	0.292802
	GCST90032307	11	Simple mode	0.00336498	0.289007	1.00337	0.569447	1.76795	0.990939
	GCST90032307	11	Weighted mode	-0.0840006	0.27196	0.919431	0.539538	1.56681	0.763759
CAG-882 sp003486385 abundance	GCST90032308	8	MR Egger	-0.157379	0.46795	0.85438	0.341448	2.13785	0.748083
	GCST90032308	8	Weighted median	0.0181966	0.140765	1.01836	0.772825	1.34191	0.897145
	GCST90032308	8	Inverse variance weighted	-0.0495989	0.159535	0.951611	0.696082	1.30094	0.755879
	GCST90032308	8	Simple mode	0.0181061	0.180157	1.01827	0.715337	1.44949	0.922764
	GCST90032308	8	Weighted mode	0.0235313	0.153496	1.02381	0.757812	1.38318	0.882485
CAG-884 sp000433875 abundance	GCST90032309	11	MR Egger	0.449073	0.360028	1.56686	0.773691	3.17316	0.243758
	GCST90032309	11	Weighted median	0.210407	0.166951	1.23418	0.889748	1.71195	0.207564
	GCST90032309	11	Inverse variance weighted	0.0415696	0.126639	1.04245	0.81331	1.33614	0.74272
	GCST90032309	11	Simple mode	0.240526	0.234315	1.27192	0.803538	2.01331	0.328842
	GCST90032309	11	Weighted mode	0.236718	0.206431	1.26708	0.845449	1.89899	0.278197
CAG-884 abundance	GCST90032310	9	MR Egger	0.250785	0.292845	1.28503	0.723835	2.28134	0.420137
	GCST90032310	9	Weighted median	0.212042	0.155213	1.2362	0.911945	1.67575	0.171897
	GCST90032310	9	Inverse variance weighted	0.107652	0.121603	1.11366	0.877491	1.41339	0.376006
	GCST90032310	9	Simple mode	0.239563	0.220796	1.27069	0.82432	1.95878	0.309533
	GCST90032310	9	Weighted mode	0.229341	0.214218	1.25777	0.826524	1.91402	0.315586
CAG-977 abundance	GCST90032311	11	MR Egger	0.276786	0.430296	1.31888	0.567455	3.06536	0.536108
	GCST90032311	11	Weighted median	-0.0524687	0.288234	0.948884	0.539341	1.66941	0.855555
	GCST90032311	11	Inverse variance weighted	-0.0796101	0.23258	0.923476	0.585396	1.45681	0.732132
	GCST90032311	11	Simple mode	-0.314704	0.491129	0.730005	0.278784	1.91154	0.536075
	GCST90032311	11	Weighted mode	0.121587	0.38589	1.12929	0.530065	2.40592	0.759175
Caloranaerobacteraceae abundance	GCST90032312	12	MR Egger	-0.104363	1.28716	0.900898	0.0722808	11.2287	0.936978
	GCST90032312	12	Weighted median	0.0654791	0.385267	1.06767	0.501754	2.27187	0.865043
	GCST90032312	12	Inverse variance weighted	0.186404	0.301668	1.20491	0.667066	2.1764	0.536634
	GCST90032312	12	Simple mode	-0.00177144	0.688047	0.99823	0.259151	3.8451	0.997992
	GCST90032312	12	Weighted mode	-0.00177144	0.669374	0.99823	0.268811	3.70692	0.997936
Caloranaerobacter abundance	GCST90032313	13	MR Egger	2.03395	1.64498	7.64426	0.304161	192.117	0.242036
	GCST90032313	13	Weighted median	0.174805	0.369349	1.19101	0.577458	2.45648	0.636015
	GCST90032313	13	Inverse variance weighted	0.437079	0.332072	1.54818	0.807524	2.96815	0.188101
	GCST90032313	13	Simple mode	0.108204	0.704689	1.11427	0.279994	4.43441	0.880518
	GCST90032313	13	Weighted mode	0.0433072	0.664684	1.04426	0.283803	3.84237	0.949124
Campylobacter D abundance	GCST90032314	12	MR Egger	-0.551549	0.616174	0.576057	0.172174	1.92736	0.39176
	GCST90032314	12	Weighted median	-0.252645	0.422542	0.776744	0.339314	1.77809	0.549896
	GCST90032314	12	Inverse variance weighted	-0.195115	0.321348	0.82274	0.438254	1.54454	0.543734
	GCST90032314	12	Simple mode	-0.127819	0.667171	0.880013	0.238002	3.25384	0.851559
	GCST90032314	12	Weighted mode	-0.293603	0.634036	0.745572	0.215173	2.5834	0.652341
Cetobacterium A abundance	GCST90032315	20	MR Egger	0.145067	0.567012	1.15612	0.380497	3.51279	0.800972
	GCST90032315	20	Weighted median	0.268458	0.25361	1.30795	0.795633	2.15014	0.289806
	GCST90032315	20	Inverse variance weighted	0.0742151	0.185586	1.07704	0.748613	1.54955	0.689232
	GCST90032315	20	Simple mode	0.485869	0.473204	1.62559	0.642999	4.1097	0.317427
	GCST90032315	20	Weighted mode	0.503426	0.4699	1.65438	0.65864	4.15549	0.297435
CHKCI006 sp900018345 abundance	GCST90032316	9	MR Egger	0.238541	1.17545	1.2694	0.126775	12.7104	0.844958
	GCST90032316	9	Weighted median	-0.297176	0.269476	0.742914	0.438082	1.25986	0.270118
	GCST90032316	9	Inverse variance weighted	-0.212295	0.209482	0.808726	0.536398	1.21932	0.310856
	GCST90032316	9	Simple mode	-0.360939	0.344739	0.697021	0.354649	1.36992	0.325702
	GCST90032316	9	Weighted mode	-0.332631	0.354127	0.717035	0.35818	1.43542	0.375068
Chloroflexales abundance	GCST90032317	8	MR Egger	0.258321	3.48501	1.29475	0.00139858	1198.64	0.943322
	GCST90032317	8	Weighted median	1.35161	0.659687	3.86365	1.06038	14.0778	0.040475
	GCST90032317	8	Inverse variance weighted	1.23995	0.533653	3.45543	1.21408	9.83461	0.0201519
	GCST90032317	8	Simple mode	1.48363	0.988708	4.4089	0.63493	30.6151	0.177154
	GCST90032317	8	Weighted mode	1.47374	1.03007	4.36553	0.579725	32.8739	0.195598
Chromatiales abundance	GCST90032318	13	MR Egger	1.37282	1.51435	3.94646	0.202847	76.7796	0.384078
	GCST90032318	13	Weighted median	-0.939771	0.668857	0.390717	0.105322	1.44946	0.160009
	GCST90032318	13	Inverse variance weighted	-0.605379	0.480116	0.545867	0.213012	1.39885	0.207344
	GCST90032318	13	Simple mode	-1.29259	1.1186	0.274558	0.0306525	2.45925	0.270356
	GCST90032318	13	Weighted mode	-1.35069	1.1923	0.25906	0.0250319	2.68107	0.279406
Chromobacteriaceae abundance	GCST90032319	11	MR Egger	-1.50172	1.34065	0.222746	0.0160926	3.08315	0.291652
	GCST90032319	11	Weighted median	0.648659	0.697824	1.91297	0.487203	7.51119	0.352606
	GCST90032319	11	Inverse variance weighted	0.10715	0.556006	1.1131	0.374328	3.30991	0.847184
	GCST90032319	11	Simple mode	1.02212	1.22493	2.77908	0.251894	30.6609	0.423524
	GCST90032319	11	Weighted mode	0.916019	1.2585	2.49932	0.212114	29.4493	0.483388
Citrobacter A abundance	GCST90032320	6	MR Egger	0.142042	0.513618	1.15263	0.421199	3.15419	0.795826
	GCST90032320	6	Weighted median	0.165599	0.313279	1.1801	0.638631	2.18066	0.597084
	GCST90032320	6	Inverse variance weighted	0.125635	0.251008	1.13387	0.693267	1.85449	0.616707
	GCST90032320	6	Simple mode	0.264049	0.466903	1.30219	0.521481	3.2517	0.596146
	GCST90032320	6	Weighted mode	0.0231222	0.391889	1.02339	0.474744	2.2061	0.955236
Clostridia abundance	GCST90032321	10	MR Egger	-0.276222	0.936442	0.758644	0.121038	4.75504	0.775527
	GCST90032321	10	Weighted median	-0.37533	0.527385	0.687063	0.244387	1.93159	0.476662
	GCST90032321	10	Inverse variance weighted	-0.292518	0.390772	0.746382	0.347	1.60544	0.45412
	GCST90032321	10	Simple mode	-0.861107	0.885967	0.422694	0.0744519	2.39981	0.356476
	GCST90032321	10	Weighted mode	-0.889122	0.880562	0.411016	0.0731661	2.30892	0.339003
Clostridium E sporosphaeroides abundance	GCST90032322	14	MR Egger	0.0394804	0.517777	1.04027	0.377056	2.87003	0.940477
	GCST90032322	14	Weighted median	0.0109758	0.297176	1.01104	0.564684	1.81021	0.970538
	GCST90032322	14	Inverse variance weighted	-0.100009	0.216278	0.904829	0.592198	1.3825	0.643788
	GCST90032322	14	Simple mode	-0.795863	0.548485	0.451192	0.153986	1.32203	0.170474
	GCST90032322	14	Weighted mode	0.282415	0.541823	1.32633	0.458608	3.83584	0.61097
Clostridium I abundance	GCST90032323	8	MR Egger	-1.06408	0.823494	0.345046	0.0686918	1.7332	0.243838
	GCST90032323	8	Weighted median	0.161394	0.462534	1.17515	0.474653	2.90944	0.727138
	GCST90032323	8	Inverse variance weighted	-0.0822493	0.356928	0.921042	0.457568	1.85397	0.817753
	GCST90032323	8	Simple mode	0.227169	0.675098	1.25504	0.334197	4.71317	0.746358
	GCST90032323	8	Weighted mode	0.218751	0.612312	1.24452	0.374794	4.1325	0.731429
Clostridium M clostridioforme abundance	GCST90032324	12	MR Egger	0.164028	0.513358	1.17825	0.430781	3.22267	0.755908
	GCST90032324	12	Weighted median	-0.388634	0.261953	0.677983	0.405732	1.13291	0.137915
	GCST90032324	12	Inverse variance weighted	-0.35026	0.226671	0.704505	0.451791	1.09858	0.12229
	GCST90032324	12	Simple mode	-0.540279	0.39334	0.582586	0.269489	1.25944	0.196922
	GCST90032324	12	Weighted mode	-0.442405	0.390725	0.64249	0.298727	1.38184	0.281601
Clostridium M sp001304855 abundance	GCST90032325	4	MR Egger	1.52021	1.01262	4.5732	0.628441	33.2794	0.272102
	GCST90032325	4	Weighted median	0.539847	0.524944	1.71574	0.613213	4.80058	0.303766
	GCST90032325	4	Inverse variance weighted	0.50685	0.415288	1.66005	0.735567	3.74647	0.222283
	GCST90032325	4	Simple mode	1.01921	0.75866	2.77101	0.626404	12.2581	0.271713
	GCST90032325	4	Weighted mode	0.622586	0.599201	1.86374	0.575884	6.03165	0.375178
Clostridium P abundance	GCST90032326	10	MR Egger	-0.469916	0.479811	0.625055	0.244059	1.60082	0.356079
	GCST90032326	10	Weighted median	-0.209651	0.294649	0.810867	0.455134	1.44464	0.476757
	GCST90032326	10	Inverse variance weighted	-0.20202	0.210913	0.817079	0.54042	1.23537	0.338146
	GCST90032326	10	Simple mode	-0.0537667	0.587674	0.947653	0.29951	2.99838	0.929107
	GCST90032326	10	Weighted mode	-0.174358	0.555244	0.839996	0.282908	2.49408	0.760662
Clostridium saudiense abundance	GCST90032327	10	MR Egger	0.0664327	0.381162	1.06869	0.50629	2.25581	0.865968
	GCST90032327	10	Weighted median	0.106113	0.140046	1.11195	0.845035	1.46317	0.448631
	GCST90032327	10	Inverse variance weighted	0.0268117	0.110058	1.02717	0.827867	1.27446	0.80753
	GCST90032327	10	Simple mode	0.0822073	0.198727	1.08568	0.735432	1.60274	0.6888
	GCST90032327	10	Weighted mode	0.0997816	0.16953	1.10493	0.792551	1.54043	0.570619
Clostridium S felsineum abundance	GCST90032328	4	MR Egger	0.695614	1.22869	2.00494	0.180391	22.2837	0.628351
	GCST90032328	4	Weighted median	0.0137379	0.532466	1.01383	0.357044	2.8788	0.979417
	GCST90032328	4	Inverse variance weighted	-0.302264	0.496003	0.739143	0.27959	1.95404	0.542259
	GCST90032328	4	Simple mode	0.0968652	0.679173	1.10171	0.291035	4.17053	0.895629
	GCST90032328	4	Weighted mode	0.0416305	0.571307	1.04251	0.340231	3.19438	0.946497
Clostridium tertium abundance	GCST90032329	10	MR Egger	0.1913	0.869414	1.21082	0.220303	6.65489	0.831356
	GCST90032329	10	Weighted median	-0.17626	0.326415	0.8384	0.442182	1.58965	0.589206
	GCST90032329	10	Inverse variance weighted	-0.273338	0.243238	0.760835	0.472327	1.22557	0.26112
	GCST90032329	10	Simple mode	-0.128055	0.524295	0.879805	0.314845	2.45853	0.812521
	GCST90032329	10	Weighted mode	-0.150021	0.52457	0.86069	0.307839	2.40641	0.78136
Collinsella abundance	GCST90032330	11	MR Egger	0.0761844	0.309743	1.07916	0.588068	1.98037	0.811231
	GCST90032330	11	Weighted median	0.0729925	0.130725	1.07572	0.832577	1.38988	0.576595
	GCST90032330	11	Inverse variance weighted	0.0665199	0.096432	1.06878	0.884718	1.29114	0.490313
	GCST90032330	11	Simple mode	0.0338455	0.201064	1.03442	0.697509	1.53408	0.869678
	GCST90032330	11	Weighted mode	0.0374932	0.202898	1.0382	0.697545	1.54523	0.857089
Comamonas B abundance	GCST90032331	10	MR Egger	0.765036	0.642333	2.14907	0.61022	7.5686	0.267779
	GCST90032331	10	Weighted median	0.551896	0.425902	1.73654	0.753616	4.00148	0.195035
	GCST90032331	10	Inverse variance weighted	0.645192	0.327985	1.90635	1.00234	3.62568	0.0491675
	GCST90032331	10	Simple mode	0.359168	0.620858	1.43214	0.42413	4.83582	0.577113
	GCST90032331	10	Weighted mode	0.55859	0.674886	1.74821	0.465713	6.56246	0.429251
Comamonas abundance	GCST90032332	14	MR Egger	-0.28263	0.520761	0.753799	0.271628	2.09188	0.597255
	GCST90032332	14	Weighted median	-0.234179	0.317718	0.79122	0.424473	1.47484	0.461083
	GCST90032332	14	Inverse variance weighted	-0.487189	0.229486	0.614351	0.391808	0.963295	0.0337579
	GCST90032332	14	Simple mode	-0.221304	0.497969	0.801473	0.302001	2.12701	0.664053
	GCST90032332	14	Weighted mode	-0.160343	0.440034	0.851852	0.359583	2.01803	0.721427
Coprobacillus cateniformis abundance	GCST90032333	14	MR Egger	-0.0305769	0.251631	0.969886	0.592282	1.58823	0.905294
	GCST90032333	14	Weighted median	0.11643	0.169936	1.12348	0.805216	1.56754	0.493254
	GCST90032333	14	Inverse variance weighted	0.105908	0.119105	1.11172	0.88026	1.40404	0.373896
	GCST90032333	14	Simple mode	0.154023	0.296851	1.16652	0.651939	2.08726	0.61258
	GCST90032333	14	Weighted mode	0.172836	0.267426	1.18867	0.703759	2.0077	0.529333
Coprobacillus abundance	GCST90032334	10	MR Egger	-0.151552	0.265494	0.859373	0.510727	1.44602	0.583788
	GCST90032334	10	Weighted median	0.0507802	0.176865	1.05209	0.74388	1.488	0.774026
	GCST90032334	10	Inverse variance weighted	0.0738231	0.128498	1.07662	0.836915	1.38497	0.565624
	GCST90032334	10	Simple mode	-0.137247	0.267904	0.871754	0.515644	1.4738	0.620775
	GCST90032334	10	Weighted mode	-0.000915609	0.248313	0.999085	0.614093	1.62544	0.997138
Coprobacter secundus abundance	GCST90032335	5	MR Egger	0.173819	0.485237	1.18984	0.459671	3.07986	0.743906
	GCST90032335	5	Weighted median	-0.130407	0.248707	0.877739	0.53909	1.42912	0.600044
	GCST90032335	5	Inverse variance weighted	-0.168096	0.208398	0.845272	0.56183	1.27171	0.41989
	GCST90032335	5	Simple mode	-0.15048	0.341414	0.860295	0.440585	1.67983	0.682165
	GCST90032335	5	Weighted mode	-0.0381112	0.330795	0.962606	0.50335	1.84089	0.91383
Corynebacterium abundance	GCST90032336	14	MR Egger	-0.661406	1.16485	0.516125	0.0526275	5.06171	0.580638
	GCST90032336	14	Weighted median	0.117819	0.601828	1.12504	0.345845	3.65978	0.844792
	GCST90032336	14	Inverse variance weighted	0.00871687	0.427634	1.00875	0.436291	2.33236	0.983737
	GCST90032336	14	Simple mode	0.459431	1.0584	1.58317	0.198886	12.6024	0.671346
	GCST90032336	14	Weighted mode	0.220247	0.945158	1.24638	0.195487	7.9467	0.819369
Cyanobacteria abundance	GCST90032337	12	MR Egger	-0.902286	0.477881	0.405641	0.158987	1.03496	0.0883384
	GCST90032337	12	Weighted median	0.0268873	0.34831	1.02725	0.519026	2.03313	0.93847
	GCST90032337	12	Inverse variance weighted	0.187052	0.312622	1.20569	0.653321	2.22508	0.549618
	GCST90032337	12	Simple mode	0.970761	0.710337	2.63995	0.656062	10.623	0.199027
	GCST90032337	12	Weighted mode	-0.303289	0.421783	0.738385	0.323038	1.68777	0.487096
Demequinaceae abundance	GCST90032338	7	MR Egger	-0.262866	1.56688	0.768845	0.0356518	16.5804	0.873343
	GCST90032338	7	Weighted median	0.458167	0.562738	1.58117	0.524767	4.76422	0.415545
	GCST90032338	7	Inverse variance weighted	0.281162	0.586706	1.32467	0.419462	4.18332	0.631781
	GCST90032338	7	Simple mode	0.462318	0.824711	1.58775	0.315336	7.99449	0.595379
	GCST90032338	7	Weighted mode	0.519436	0.677677	1.68108	0.445387	6.3451	0.472452
Demequina abundance	GCST90032339	8	MR Egger	-0.141993	1.54318	0.867627	0.0421454	17.8614	0.929683
	GCST90032339	8	Weighted median	0.560893	0.599646	1.75224	0.540959	5.67573	0.349595
	GCST90032339	8	Inverse variance weighted	0.519168	0.552853	1.68063	0.568688	4.96672	0.347694
	GCST90032339	8	Simple mode	0.187498	0.871518	1.20623	0.218564	6.65703	0.835792
	GCST90032339	8	Weighted mode	0.377211	0.768628	1.45821	0.323259	6.57794	0.638606
Desulfobacterota A abundance	GCST90032340	9	MR Egger	1.01803	0.721069	2.76775	0.673504	11.374	0.20087
	GCST90032340	9	Weighted median	-0.12184	0.282027	0.88529	0.509353	1.53869	0.66573
	GCST90032340	9	Inverse variance weighted	0.090357	0.227629	1.09456	0.700616	1.71003	0.691405
	GCST90032340	9	Simple mode	-0.263904	0.459456	0.768047	0.312098	1.8901	0.581495
	GCST90032340	9	Weighted mode	-0.305614	0.418492	0.736671	0.324374	1.67302	0.486055
Desulfovibrionaceae abundance	GCST90032341	10	MR Egger	0.706272	0.326775	2.02642	1.06801	3.84491	0.0626583
	GCST90032341	10	Weighted median	0.114623	0.166564	1.12145	0.809091	1.5544	0.491352
	GCST90032341	10	Inverse variance weighted	0.104051	0.135501	1.10966	0.85084	1.4472	0.442549
	GCST90032341	10	Simple mode	-0.0842731	0.281741	0.91918	0.529149	1.5967	0.771644
	GCST90032341	10	Weighted mode	0.000914595	0.273604	1.00092	0.585465	1.71117	0.997406
Desulfovibrionales abundance	GCST90032342	13	MR Egger	0.640442	0.344656	1.89732	0.965524	3.72836	0.0900858
	GCST90032342	13	Weighted median	-0.189864	0.161403	0.827071	0.602773	1.13483	0.23946
	GCST90032342	13	Inverse variance weighted	0.015025	0.12299	1.01514	0.79769	1.29186	0.902769
	GCST90032342	13	Simple mode	-0.252734	0.29396	0.776675	0.436531	1.38186	0.406773
	GCST90032342	13	Weighted mode	-0.266757	0.250719	0.765859	0.468525	1.25189	0.308285
Desulfovibrionia abundance	GCST90032343	10	MR Egger	0.779176	0.558497	2.17968	0.729439	6.5132	0.200489
	GCST90032343	10	Weighted median	-0.0111894	0.199	0.988873	0.669496	1.46061	0.95516
	GCST90032343	10	Inverse variance weighted	0.0793504	0.16567	1.08258	0.782421	1.4979	0.631962
	GCST90032343	10	Simple mode	-0.105665	0.343387	0.899726	0.459001	1.76363	0.765303
	GCST90032343	10	Weighted mode	-0.166671	0.330878	0.846478	0.442554	1.61907	0.626553
Desulfovibrio piger abundance	GCST90032344	12	MR Egger	-0.18734	0.230847	0.829162	0.527397	1.30359	0.43595
	GCST90032344	12	Weighted median	0.0292716	0.117079	1.0297	0.818564	1.29531	0.802575
	GCST90032344	12	Inverse variance weighted	0.0208908	0.114504	1.02111	0.81584	1.27803	0.855232
	GCST90032344	12	Simple mode	0.071785	0.184016	1.07442	0.749097	1.54104	0.70391
	GCST90032344	12	Weighted mode	0.054027	0.181602	1.05551	0.739403	1.50677	0.771626
Dialister sp000434475 abundance	GCST90032345	13	MR Egger	-0.0596982	0.290965	0.942049	0.532597	1.66628	0.841184
	GCST90032345	13	Weighted median	-0.254405	0.144555	0.775378	0.584071	1.02934	0.0784212
	GCST90032345	13	Inverse variance weighted	-0.242904	0.10823	0.784347	0.634426	0.969696	0.0248112
	GCST90032345	13	Simple mode	-0.274791	0.254848	0.759731	0.46103	1.25196	0.302119
	GCST90032345	13	Weighted mode	-0.260978	0.228726	0.770298	0.491998	1.20602	0.276126
Dokdonella abundance	GCST90032346	19	MR Egger	1.15586	0.777689	3.17674	0.691831	14.5869	0.155518
	GCST90032346	19	Weighted median	0.408818	0.31766	1.50504	0.807513	2.80508	0.198106
	GCST90032346	19	Inverse variance weighted	0.0611826	0.235567	1.06309	0.669966	1.6869	0.795076
	GCST90032346	19	Simple mode	0.49844	0.578658	1.64615	0.529549	5.1172	0.400362
	GCST90032346	19	Weighted mode	0.523171	0.522699	1.68737	0.605731	4.70047	0.33014
Dorea phocaeense abundance	GCST90032347	11	MR Egger	-1.34043	1.01381	0.261732	0.0358823	1.90912	0.218726
	GCST90032347	11	Weighted median	-0.0682038	0.296801	0.93407	0.522081	1.67117	0.81825
	GCST90032347	11	Inverse variance weighted	-0.0320784	0.256088	0.968431	0.586249	1.59976	0.900315
	GCST90032347	11	Simple mode	-0.546849	0.540306	0.57877	0.200719	1.66887	0.335347
	GCST90032347	11	Weighted mode	-0.579133	0.536659	0.560384	0.195737	1.60435	0.305864
Dorea abundance	GCST90032348	5	MR Egger	-0.131771	1.31216	0.876541	0.0669638	11.4737	0.926343
	GCST90032348	5	Weighted median	-0.354999	0.410852	0.701174	0.313402	1.56874	0.387558
	GCST90032348	5	Inverse variance weighted	0.0575177	0.370245	1.0592	0.512649	2.18846	0.876545
	GCST90032348	5	Simple mode	-0.507477	0.668477	0.602013	0.1624	2.23164	0.490037
	GCST90032348	5	Weighted mode	-0.489378	0.525348	0.613008	0.218918	1.71653	0.404311
DTU024 sp002411105 abundance	GCST90032349	10	MR Egger	0.113581	0.9269	1.12028	0.18211	6.89161	0.905495
	GCST90032349	10	Weighted median	-0.0897617	0.370067	0.914149	0.442598	1.8881	0.80835
	GCST90032349	10	Inverse variance weighted	0.0300978	0.295382	1.03056	0.577613	1.83868	0.91884
	GCST90032349	10	Simple mode	-0.227011	0.511223	0.796912	0.292583	2.17056	0.667488
	GCST90032349	10	Weighted mode	-0.19658	0.477836	0.821535	0.322021	2.09589	0.690405
Dysgonomonadaceae abundance	GCST90032350	8	MR Egger	-1.67782	1.74559	0.186781	0.00610182	5.7175	0.373581
	GCST90032350	8	Weighted median	-0.40007	0.489238	0.670273	0.256924	1.74864	0.413505
	GCST90032350	8	Inverse variance weighted	-0.535335	0.422619	0.585473	0.255721	1.34044	0.20526
	GCST90032350	8	Simple mode	-0.406054	0.799714	0.666274	0.138971	3.19435	0.627233
	GCST90032350	8	Weighted mode	-0.323572	0.736224	0.72356	0.170918	3.0631	0.673547
Eisenbergiella sp900066775 abundance	GCST90032351	12	MR Egger	0.341791	0.239785	1.40747	0.879688	2.25189	0.184497
	GCST90032351	12	Weighted median	0.11359	0.154502	1.12029	0.827592	1.51651	0.46222
	GCST90032351	12	Inverse variance weighted	0.131086	0.112049	1.14007	0.915276	1.42006	0.24204
	GCST90032351	12	Simple mode	0.48027	0.28732	1.61651	0.920464	2.8389	0.122786
	GCST90032351	12	Weighted mode	0.409825	0.24292	1.50655	0.935852	2.42528	0.119707
Elusimicrobiaceae abundance	GCST90032352	12	MR Egger	-0.409295	0.487482	0.664118	0.255442	1.72663	0.420746
	GCST90032352	12	Weighted median	-0.0720739	0.303085	0.930462	0.513698	1.68535	0.812035
	GCST90032352	12	Inverse variance weighted	-0.0451115	0.230488	0.955891	0.608433	1.50177	0.844828
	GCST90032352	12	Simple mode	-0.112315	0.441387	0.893763	0.376275	2.12295	0.803836
	GCST90032352	12	Weighted mode	-0.112315	0.428688	0.893763	0.385759	2.07076	0.798166
Elusimicrobia abundance	GCST90032353	21	MR Egger	-0.0764693	0.806599	0.926381	0.190633	4.50174	0.925463
	GCST90032353	21	Weighted median	0.0466737	0.486948	1.04778	0.403433	2.72125	0.92364
	GCST90032353	21	Inverse variance weighted	0.0133191	0.339053	1.01341	0.521407	1.96966	0.968664
	GCST90032353	21	Simple mode	0.236948	0.935187	1.26738	0.202702	7.92414	0.802569
	GCST90032353	21	Weighted mode	0.132217	0.922476	1.14136	0.187152	6.96063	0.887465
Elusimicrobiota abundance	GCST90032354	32	MR Egger	1.94268	0.932894	6.97744	1.12099	43.4302	0.0459298
	GCST90032354	32	Weighted median	0.262036	0.575157	1.29957	0.420937	4.01222	0.648685
	GCST90032354	32	Inverse variance weighted	0.101185	0.40268	1.10648	0.502547	2.43619	0.801598
	GCST90032354	32	Simple mode	0.755988	1.0169	2.12971	0.290217	15.6286	0.46282
	GCST90032354	32	Weighted mode	0.42759	0.847338	1.53356	0.291361	8.07177	0.617389
Emergencia abundance	GCST90032355	8	MR Egger	0.693649	0.52138	2.001	0.720179	5.55975	0.231713
	GCST90032355	8	Weighted median	0.238051	0.292186	1.26877	0.715601	2.24956	0.415229
	GCST90032355	8	Inverse variance weighted	0.149167	0.227766	1.16087	0.742854	1.8141	0.512525
	GCST90032355	8	Simple mode	0.200433	0.4781	1.22193	0.478719	3.11899	0.687615
	GCST90032355	8	Weighted mode	0.180415	0.383567	1.19771	0.564748	2.54011	0.6524
Endozoicomonadaceae abundance	GCST90032356	3	MR Egger	-1.3351	1.10655	0.263132	0.0300788	2.30191	0.440583
	GCST90032356	3	Weighted median	-0.5912	0.699486	0.553662	0.14055	2.18102	0.398003
	GCST90032356	3	Inverse variance weighted	-0.461837	0.578913	0.630125	0.202603	1.95978	0.425007
	GCST90032356	3	Simple mode	-0.811533	0.846376	0.444177	0.0845485	2.33349	0.438824
	GCST90032356	3	Weighted mode	-0.686586	0.76411	0.503292	0.112563	2.25031	0.463724
Enorma massiliensis abundance	GCST90032357	15	MR Egger	0.439573	0.359761	1.55204	0.766778	3.14152	0.243459
	GCST90032357	15	Weighted median	-0.084293	0.224139	0.919162	0.59238	1.42621	0.706862
	GCST90032357	15	Inverse variance weighted	0.0105048	0.160448	1.01056	0.737881	1.38401	0.947799
	GCST90032357	15	Simple mode	-0.131178	0.413279	0.877061	0.390158	1.9716	0.755618
	GCST90032357	15	Weighted mode	-0.22126	0.351636	0.801508	0.402337	1.59671	0.539331
Ensifer abundance	GCST90032358	9	MR Egger	0.379736	0.778986	1.4619	0.317564	6.72982	0.640817
	GCST90032358	9	Weighted median	0.182084	0.28558	1.19972	0.685468	2.09976	0.523738
	GCST90032358	9	Inverse variance weighted	0.292067	0.222898	1.33919	0.865184	2.0729	0.190089
	GCST90032358	9	Simple mode	0.144651	0.406986	1.15564	0.52046	2.56599	0.731464
	GCST90032358	9	Weighted mode	0.155431	0.379034	1.16816	0.555728	2.45552	0.692516
Enterobacteriaceae abundance	GCST90032359	12	MR Egger	0.954892	0.344902	2.59839	1.32165	5.10847	0.0198353
	GCST90032359	12	Weighted median	-0.0121948	0.166902	0.987879	0.712253	1.37017	0.941754
	GCST90032359	12	Inverse variance weighted	0.180093	0.122236	1.19733	0.942245	1.52147	0.140664
	GCST90032359	12	Simple mode	-0.114782	0.29527	0.891561	0.499818	1.59034	0.704891
	GCST90032359	12	Weighted mode	-0.100358	0.283543	0.904514	0.51887	1.57678	0.730073
Enterococcaceae abundance	GCST90032360	16	MR Egger	0.110624	0.582927	1.11697	0.356324	3.5014	0.852211
	GCST90032360	16	Weighted median	0.298495	0.381968	1.34783	0.637525	2.84952	0.434528
	GCST90032360	16	Inverse variance weighted	0.04955	0.276159	1.0508	0.611573	1.80547	0.857603
	GCST90032360	16	Simple mode	0.278079	0.632889	1.32059	0.381981	4.56556	0.66665
	GCST90032360	16	Weighted mode	0.278079	0.566594	1.32059	0.434984	4.00925	0.630678
Enterococcus A abundance	GCST90032361	14	MR Egger	-0.328707	0.401156	0.719854	0.327924	1.58021	0.428533
	GCST90032361	14	Weighted median	-0.418609	0.266868	0.657961	0.389976	1.1101	0.116741
	GCST90032361	14	Inverse variance weighted	-0.302213	0.209173	0.73918	0.490568	1.11379	0.148513
	GCST90032361	14	Simple mode	-0.461728	0.428867	0.630194	0.271904	1.46061	0.301223
	GCST90032361	14	Weighted mode	-0.436831	0.36106	0.646081	0.31838	1.31108	0.247876
Enterococcus B abundance	GCST90032362	14	MR Egger	0.0547463	0.641083	1.05627	0.300659	3.71088	0.933354
	GCST90032362	14	Weighted median	-0.00849781	0.359064	0.991538	0.490532	2.00425	0.981119
	GCST90032362	14	Inverse variance weighted	-0.0756792	0.299099	0.927114	0.515863	1.66622	0.80025
	GCST90032362	14	Simple mode	0.268027	0.693025	1.30738	0.336115	5.0853	0.705198
	GCST90032362	14	Weighted mode	0.237089	0.534974	1.26755	0.444209	3.61698	0.664922
Enterococcus faecalis abundance	GCST90032363	12	MR Egger	-0.118056	0.581244	0.888646	0.284423	2.77647	0.843123
	GCST90032363	12	Weighted median	-0.598086	0.29551	0.549863	0.308114	0.98129	0.0429792
	GCST90032363	12	Inverse variance weighted	-0.43578	0.212143	0.64676	0.42674	0.98022	0.0399587
	GCST90032363	12	Simple mode	-0.83636	0.486194	0.433285	0.167077	1.12365	0.113364
	GCST90032363	12	Weighted mode	-0.844948	0.516751	0.42958	0.156019	1.1828	0.13029
Enterococcus abundance	GCST90032364	7	MR Egger	0.28358	1.12563	1.32788	0.146219	12.059	0.811123
	GCST90032364	7	Weighted median	0.0296778	0.483397	1.03012	0.399405	2.65683	0.951045
	GCST90032364	7	Inverse variance weighted	-0.22013	0.404896	0.802414	0.362864	1.77441	0.586668
	GCST90032364	7	Simple mode	0.396343	0.83189	1.48638	0.291079	7.59012	0.650618
	GCST90032364	7	Weighted mode	0.223401	0.686155	1.25032	0.325803	4.79832	0.755794
Enteroscipio abundance	GCST90032365	14	MR Egger	-0.715417	0.463529	0.488988	0.197122	1.213	0.14868
	GCST90032365	14	Weighted median	-0.0504946	0.191652	0.950759	0.65303	1.38423	0.792188
	GCST90032365	14	Inverse variance weighted	-0.113588	0.137991	0.892625	0.681097	1.16985	0.410417
	GCST90032365	14	Simple mode	0.0448485	0.33908	1.04587	0.53808	2.03286	0.8968
	GCST90032365	14	Weighted mode	0.0276594	0.341964	1.02805	0.525928	2.00955	0.936766
ER4 sp002437735 abundance	GCST90032366	7	MR Egger	0.545333	0.524325	1.72518	0.617334	4.82114	0.345965
	GCST90032366	7	Weighted median	0.39737	0.229323	1.48791	0.949231	2.33227	0.0831321
	GCST90032366	7	Inverse variance weighted	0.354209	0.177299	1.42505	1.00673	2.01721	0.0457373
	GCST90032366	7	Simple mode	0.382323	0.343437	1.46569	0.747656	2.87329	0.30821
	GCST90032366	7	Weighted mode	0.387951	0.298111	1.47396	0.821727	2.64389	0.240868
Eremiobacterota abundance	GCST90032367	12	MR Egger	-0.882073	1.65798	0.413924	0.0160555	10.6713	0.60633
	GCST90032367	12	Weighted median	0.562484	0.676303	1.75503	0.466233	6.60639	0.405576
	GCST90032367	12	Inverse variance weighted	0.51135	0.47115	1.66754	0.662255	4.19882	0.277779
	GCST90032367	12	Simple mode	0.967236	1.06452	2.63066	0.326533	21.1935	0.383031
	GCST90032367	12	Weighted mode	0.933779	1.02318	2.54411	0.342439	18.9011	0.381009
Erysipelatoclostridiaceae abundance	GCST90032368	7	MR Egger	0.766178	0.662169	2.15153	0.587621	7.87765	0.299513
	GCST90032368	7	Weighted median	0.321274	0.271148	1.37888	0.810442	2.34603	0.23607
	GCST90032368	7	Inverse variance weighted	0.115465	0.259765	1.1224	0.674574	1.86751	0.656681
	GCST90032368	7	Simple mode	0.331159	0.418794	1.39258	0.612824	3.1645	0.459198
	GCST90032368	7	Weighted mode	0.326585	0.345165	1.38623	0.704732	2.72674	0.38059
Escherichia flexneri abundance	GCST90032369	12	MR Egger	0.615478	0.26109	1.85054	1.10931	3.08705	0.040135
	GCST90032369	12	Weighted median	0.0205986	0.139258	1.02081	0.776974	1.34117	0.882409
	GCST90032369	12	Inverse variance weighted	0.106298	0.104947	1.11215	0.905382	1.36615	0.311123
	GCST90032369	12	Simple mode	-0.138687	0.260141	0.8705	0.522796	1.44946	0.604552
	GCST90032369	12	Weighted mode	-0.073369	0.225363	0.929258	0.597452	1.44534	0.750867
Escherichia abundance	GCST90032370	8	MR Egger	0.0868071	0.343093	1.09069	0.556741	2.13671	0.808704
	GCST90032370	8	Weighted median	0.00634628	0.117403	1.00637	0.799504	1.26675	0.956891
	GCST90032370	8	Inverse variance weighted	0.0765852	0.0942427	1.07959	0.89751	1.29862	0.416426
	GCST90032370	8	Simple mode	-0.00928089	0.160529	0.990762	0.72331	1.35711	0.955512
	GCST90032370	8	Weighted mode	-0.00692143	0.167018	0.993102	0.715855	1.37773	0.968101
Eubacterium callanderi abundance	GCST90032371	11	MR Egger	-0.576441	0.643867	0.561895	0.159068	1.98484	0.393952
	GCST90032371	11	Weighted median	0.287852	0.317089	1.33356	0.716309	2.4827	0.363987
	GCST90032371	11	Inverse variance weighted	0.516841	0.236513	1.67672	1.05472	2.66554	0.0288703
	GCST90032371	11	Simple mode	0.131168	0.49428	1.14016	0.432739	3.00403	0.796114
	GCST90032371	11	Weighted mode	0.150628	0.477696	1.16256	0.455821	2.96511	0.758998
Eubacterium F sp000434115 abundance	GCST90032372	10	MR Egger	0.00954875	0.288152	1.00959	0.573941	1.77593	0.974376
	GCST90032372	10	Weighted median	0.00207823	0.13024	1.00208	0.776319	1.2935	0.987269
	GCST90032372	10	Inverse variance weighted	0.0131583	0.0977402	1.01325	0.836597	1.22719	0.892909
	GCST90032372	10	Simple mode	-0.237106	0.237893	0.788908	0.494911	1.25755	0.344956
	GCST90032372	10	Weighted mode	-0.22363	0.245643	0.799611	0.494064	1.29412	0.386352
Eubacterium I ramulus A abundance	GCST90032373	14	MR Egger	0.0612076	0.442151	1.06312	0.446905	2.529	0.892196
	GCST90032373	14	Weighted median	0.187269	0.214137	1.20595	0.792598	1.83488	0.381829
	GCST90032373	14	Inverse variance weighted	0.0863319	0.158088	1.09017	0.799698	1.48614	0.584997
	GCST90032373	14	Simple mode	0.218078	0.34212	1.24368	0.636051	2.43181	0.534909
	GCST90032373	14	Weighted mode	0.254633	0.332404	1.28999	0.672416	2.47476	0.45734
Eubacterium Q abundance	GCST90032374	11	MR Egger	0.0210121	0.792055	1.02123	0.216229	4.82321	0.979415
	GCST90032374	11	Weighted median	-0.0523161	0.488427	0.949029	0.364352	2.47194	0.914701
	GCST90032374	11	Inverse variance weighted	-0.221093	0.378175	0.801642	0.382007	1.68225	0.558796
	GCST90032374	11	Simple mode	-0.0745269	0.773321	0.928183	0.203877	4.22569	0.925129
	GCST90032374	11	Weighted mode	-0.0396896	0.643121	0.961088	0.272475	3.38999	0.952007
Eubacterium R coprostanoligenes abundance	GCST90032375	10	MR Egger	0.417692	0.664163	1.51845	0.413099	5.58147	0.546948
	GCST90032375	10	Weighted median	0.112209	0.258956	1.11875	0.673447	1.85849	0.664788
	GCST90032375	10	Inverse variance weighted	0.132737	0.261307	1.14195	0.684255	1.9058	0.611471
	GCST90032375	10	Simple mode	0.0498108	0.392402	1.05107	0.487094	2.26805	0.90178
	GCST90032375	10	Weighted mode	0.12783	0.323886	1.13636	0.602308	2.14394	0.702271
Eubacterium R sp000431535 abundance	GCST90032376	12	MR Egger	-0.476366	0.299334	0.621036	0.345397	1.11665	0.142599
	GCST90032376	12	Weighted median	-0.0684376	0.168298	0.933852	0.671459	1.29878	0.684269
	GCST90032376	12	Inverse variance weighted	0.0180113	0.122605	1.01817	0.80068	1.29475	0.883207
	GCST90032376	12	Simple mode	-0.228958	0.269301	0.795362	0.469171	1.34834	0.41334
	GCST90032376	12	Weighted mode	-0.10857	0.219625	0.897116	0.583311	1.37974	0.630789
Ezakiellaceae abundance	GCST90032377	4	MR Egger	0.377554	0.958941	1.45871	0.222691	9.55513	0.731798
	GCST90032377	4	Weighted median	0.654429	0.394491	1.92404	0.888008	4.16882	0.0971322
	GCST90032377	4	Inverse variance weighted	0.476307	0.330127	1.61012	0.843038	3.07516	0.149078
	GCST90032377	4	Simple mode	0.801131	0.58733	2.22806	0.704663	7.04486	0.265882
	GCST90032377	4	Weighted mode	0.821079	0.509209	2.27295	0.837804	6.16649	0.205258
F0428 abundance	GCST90032378	12	MR Egger	-0.124403	0.430308	0.883023	0.379915	2.05238	0.778407
	GCST90032378	12	Weighted median	-0.236571	0.219004	0.78933	0.513852	1.21249	0.280048
	GCST90032378	12	Inverse variance weighted	-0.117303	0.161558	0.889315	0.64794	1.22061	0.467792
	GCST90032378	12	Simple mode	-0.364773	0.364812	0.694354	0.339662	1.41944	0.338851
	GCST90032378	12	Weighted mode	-0.340879	0.346998	0.711145	0.360236	1.40388	0.347032
Faecalibacterium prausnitzii E abundance	GCST90032379	7	MR Egger	1.18417	1.54021	3.26797	0.159671	66.8854	0.476717
	GCST90032379	7	Weighted median	-0.148499	0.329659	0.862001	0.451748	1.64482	0.652377
	GCST90032379	7	Inverse variance weighted	0.053112	0.247309	1.05455	0.64946	1.7123	0.829955
	GCST90032379	7	Simple mode	-0.334077	0.537515	0.715999	0.249672	2.05331	0.557118
	GCST90032379	7	Weighted mode	-0.255185	0.44853	0.774773	0.321646	1.86626	0.590045
Faecalibacterium sp002160895 abundance	GCST90032380	12	MR Egger	-0.703621	0.567696	0.49479	0.162625	1.50541	0.243485
	GCST90032380	12	Weighted median	-0.315042	0.340849	0.729758	0.374147	1.42336	0.355337
	GCST90032380	12	Inverse variance weighted	-0.102208	0.277963	0.902842	0.523606	1.55675	0.713094
	GCST90032380	12	Simple mode	-0.316259	0.556532	0.72887	0.244862	2.1696	0.581268
	GCST90032380	12	Weighted mode	-0.527395	0.486428	0.59014	0.227457	1.53113	0.301459
Faecalicatena glycyrrhizinilyticum abundance	GCST90032381	13	MR Egger	-0.0682998	0.513922	0.93398	0.341098	2.55739	0.896673
	GCST90032381	13	Weighted median	-0.188307	0.224037	0.82836	0.533967	1.28506	0.400619
	GCST90032381	13	Inverse variance weighted	-0.0736991	0.179204	0.928951	0.65381	1.31988	0.680883
	GCST90032381	13	Simple mode	-0.0638091	0.387721	0.938184	0.438787	2.00596	0.872018
	GCST90032381	13	Weighted mode	-0.174162	0.317158	0.840161	0.451224	1.56435	0.592986
Faecalicatena lactaris abundance	GCST90032382	6	MR Egger	-1.07263	0.713786	0.342108	0.0844455	1.38596	0.207329
	GCST90032382	6	Weighted median	-0.0425338	0.191706	0.958358	0.65818	1.39544	0.824415
	GCST90032382	6	Inverse variance weighted	-0.231539	0.147568	0.793312	0.594062	1.05939	0.116639
	GCST90032382	6	Simple mode	-0.0294287	0.296124	0.971	0.543442	1.73494	0.924698
	GCST90032382	6	Weighted mode	-0.00163164	0.226655	0.99837	0.640264	1.55677	0.994535
Faecalicatena sp000364245 abundance	GCST90032383	7	MR Egger	-1.22067	0.824132	0.295033	0.0586618	1.48384	0.198652
	GCST90032383	7	Weighted median	-0.675286	0.385983	0.509011	0.238876	1.08463	0.0802004
	GCST90032383	7	Inverse variance weighted	-0.478352	0.310021	0.619804	0.337567	1.13802	0.122838
	GCST90032383	7	Simple mode	-0.683975	0.55579	0.504607	0.169768	1.49986	0.264512
	GCST90032383	7	Weighted mode	-0.721658	0.529972	0.485946	0.171976	1.37312	0.222204
Faecalicatena sp001517425 abundance	GCST90032384	15	MR Egger	-0.526454	0.836464	0.590696	0.114644	3.04353	0.540004
	GCST90032384	15	Weighted median	-0.0390971	0.325319	0.961657	0.50828	1.81944	0.90434
	GCST90032384	15	Inverse variance weighted	-0.0468096	0.282607	0.954269	0.548417	1.66047	0.868444
	GCST90032384	15	Simple mode	-0.112741	0.559501	0.893382	0.298387	2.67482	0.843204
	GCST90032384	15	Weighted mode	0.000943065	0.442654	1.00094	0.420354	2.38344	0.99833
Faecalicatena sp002161355 abundance	GCST90032385	4	MR Egger	-1.00908	1.32761	0.364554	0.0270195	4.91864	0.526589
	GCST90032385	4	Weighted median	0.137748	0.392052	1.14769	0.532233	2.47482	0.725326
	GCST90032385	4	Inverse variance weighted	0.136746	0.325289	1.14654	0.606034	2.1691	0.674205
	GCST90032385	4	Simple mode	0.208515	0.560112	1.23185	0.410942	3.69261	0.734432
	GCST90032385	4	Weighted mode	0.153709	0.517286	1.16615	0.42309	3.21423	0.785742
Faecalicatena sp002397985 abundance	GCST90032386	6	MR Egger	-2.10349	2.8051	0.12203	0.000499709	29.7999	0.495024
	GCST90032386	6	Weighted median	-0.368567	0.489573	0.691725	0.264972	1.80579	0.45155
	GCST90032386	6	Inverse variance weighted	-0.471176	0.40862	0.624268	0.280251	1.39058	0.248873
	GCST90032386	6	Simple mode	-0.216785	0.684657	0.805103	0.210407	3.08066	0.764315
	GCST90032386	6	Weighted mode	-0.232787	0.647901	0.792322	0.222535	2.82102	0.73405
Faecalicatena torques abundance	GCST90032387	10	MR Egger	0.480495	0.302837	1.61687	0.893093	2.92723	0.151254
	GCST90032387	10	Weighted median	-0.126854	0.170448	0.880862	0.630695	1.23026	0.456733
	GCST90032387	10	Inverse variance weighted	-0.0961087	0.136048	0.908365	0.695751	1.18595	0.479919
	GCST90032387	10	Simple mode	-0.0276723	0.249864	0.972707	0.596065	1.58734	0.914245
	GCST90032387	10	Weighted mode	-0.0637994	0.239863	0.938193	0.586296	1.5013	0.796245
Faecalicoccus pleomorphus abundance	GCST90032388	6	MR Egger	0.956094	1.33642	2.60151	0.189516	35.7114	0.513891
	GCST90032388	6	Weighted median	-0.137292	0.345426	0.871715	0.442937	1.71557	0.69103
	GCST90032388	6	Inverse variance weighted	0.0981179	0.461102	1.10309	0.446801	2.72339	0.831491
	GCST90032388	6	Simple mode	-0.48324	0.606995	0.616782	0.187692	2.02683	0.462071
	GCST90032388	6	Weighted mode	-0.39661	0.505674	0.672597	0.249641	1.81215	0.468365
Faecalicoccus abundance	GCST90032389	5	MR Egger	1.2221	0.572887	3.39432	1.10434	10.4329	0.122635
	GCST90032389	5	Weighted median	-0.243666	0.369499	0.783749	0.379886	1.61697	0.509607
	GCST90032389	5	Inverse variance weighted	-0.189837	0.341598	0.827094	0.423429	1.61558	0.578393
	GCST90032389	5	Simple mode	-0.551488	0.514178	0.576092	0.210288	1.57823	0.343867
	GCST90032389	5	Weighted mode	-0.393871	0.450665	0.674441	0.278824	1.63139	0.431464
Faecalitalea cylindroides abundance	GCST90032390	9	MR Egger	0.829392	0.558589	2.29193	0.766866	6.84986	0.181175
	GCST90032390	9	Weighted median	0.311676	0.276697	1.36571	0.794018	2.34903	0.259989
	GCST90032390	9	Inverse variance weighted	0.318235	0.264572	1.3747	0.818465	2.30896	0.229041
	GCST90032390	9	Simple mode	0.0156097	0.491264	1.01573	0.387799	2.66043	0.97543
	GCST90032390	9	Weighted mode	0.343782	0.396294	1.41027	0.648589	3.06644	0.410938
Fervidobacteriaceae abundance	GCST90032391	12	MR Egger	1.1274	1.55445	3.08763	0.146707	64.983	0.484909
	GCST90032391	12	Weighted median	0.462987	0.462229	1.58881	0.642119	3.93125	0.316517
	GCST90032391	12	Inverse variance weighted	0.324737	0.424182	1.38367	0.602505	3.17762	0.443937
	GCST90032391	12	Simple mode	0.592184	0.739682	1.80793	0.424182	7.70571	0.440317
	GCST90032391	12	Weighted mode	0.610741	0.682544	1.8418	0.483335	7.01835	0.390053
Fibrobacteraceae abundance	GCST90032392	8	MR Egger	-1.41592	1.97054	0.242702	0.00510176	11.5459	0.499434
	GCST90032392	8	Weighted median	-0.43844	0.852628	0.645042	0.121287	3.43052	0.607097
	GCST90032392	8	Inverse variance weighted	-0.212384	0.670549	0.808654	0.21726	3.00985	0.751447
	GCST90032392	8	Simple mode	-0.262295	1.26269	0.769284	0.0647534	9.13926	0.841356
	GCST90032392	8	Weighted mode	-0.517799	1.2333	0.59583	0.0531267	6.6824	0.687183
Fibrobacterales abundance	GCST90032393	8	MR Egger	-1.79767	1.94144	0.165684	0.0036872	7.44499	0.390196
	GCST90032393	8	Weighted median	-0.743439	0.912448	0.475476	0.0795128	2.84328	0.415201
	GCST90032393	8	Inverse variance weighted	-0.477679	0.707742	0.620221	0.154919	2.48307	0.499718
	GCST90032393	8	Simple mode	-0.900957	1.30414	0.406181	0.031522	5.2339	0.511915
	GCST90032393	8	Weighted mode	-0.865148	1.27825	0.420989	0.0343718	5.15633	0.520251
Fibrobacteria abundance	GCST90032394	12	MR Egger	-2.27157	1.33754	0.10315	0.00749777	1.41909	0.120294
	GCST90032394	12	Weighted median	-0.602307	0.780078	0.547547	0.118688	2.52602	0.440049
	GCST90032394	12	Inverse variance weighted	-0.484296	0.590699	0.616131	0.19358	1.96104	0.412291
	GCST90032394	12	Simple mode	0.51292	1.35627	1.67016	0.117024	23.8365	0.712491
	GCST90032394	12	Weighted mode	-1.41322	1.1748	0.243359	0.0243355	2.43362	0.254249
Fimbriimonadia abundance	GCST90032395	9	MR Egger	1.81278	1.96709	6.12747	0.129677	289.535	0.387419
	GCST90032395	9	Weighted median	0.257989	0.660673	1.29432	0.354542	4.72519	0.696171
	GCST90032395	9	Inverse variance weighted	0.803218	0.591233	2.23271	0.700754	7.11378	0.17429
	GCST90032395	9	Simple mode	0.100035	1.04009	1.10521	0.143914	8.4876	0.925744
	GCST90032395	9	Weighted mode	0.0719769	0.857441	1.07463	0.200166	5.76936	0.935164
Firmicutes A abundance	GCST90032396	8	MR Egger	-1.6624	1.4573	0.189683	0.0109031	3.29994	0.297455
	GCST90032396	8	Weighted median	-0.834679	0.704388	0.434014	0.109123	1.7262	0.236029
	GCST90032396	8	Inverse variance weighted	-0.814123	0.559503	0.443028	0.147969	1.32645	0.145647
	GCST90032396	8	Simple mode	-1.58408	1.15974	0.205137	0.0211279	1.99174	0.214235
	GCST90032396	8	Weighted mode	-1.53853	1.0981	0.214695	0.024952	1.84731	0.203927
Firmicutes E abundance	GCST90032397	7	MR Egger	1.25623	2.88946	3.51215	0.0121904	1011.88	0.681859
	GCST90032397	7	Weighted median	0.227835	0.896759	1.25588	0.216576	7.28255	0.799445
	GCST90032397	7	Inverse variance weighted	-0.506635	0.862639	0.60252	0.111091	3.26786	0.556996
	GCST90032397	7	Simple mode	0.108918	1.51264	1.11507	0.057506	21.6218	0.944938
	GCST90032397	7	Weighted mode	0.405584	1.29475	1.50018	0.118585	18.9782	0.764692
Firmicutes I abundance	GCST90032398	11	MR Egger	3.324	4.35661	27.7713	0.00543471	141911	0.465004
	GCST90032398	11	Weighted median	3.79922	1.76746	44.6661	1.39792	1427.17	0.0315925
	GCST90032398	11	Inverse variance weighted	1.72498	1.72111	5.61241	0.19236	163.751	0.316223
	GCST90032398	11	Simple mode	2.23701	2.74448	9.36524	0.0431891	2030.79	0.434002
	GCST90032398	11	Weighted mode	4.08956	2.08195	59.7137	1.00899	3533.97	0.0778786
Flavobacteriales abundance	GCST90032399	12	MR Egger	-0.97375	0.835125	0.377664	0.0734909	1.94079	0.270673
	GCST90032399	12	Weighted median	-0.106674	0.535816	0.898819	0.314468	2.56902	0.842195
	GCST90032399	12	Inverse variance weighted	0.351682	0.410066	1.42146	0.636324	3.17532	0.391101
	GCST90032399	12	Simple mode	-0.388409	1.10896	0.678135	0.0771525	5.96049	0.732768
	GCST90032399	12	Weighted mode	-0.40721	0.708531	0.665504	0.165973	2.66848	0.577042
Flavonifractor sp002159265 abundance	GCST90032400	7	MR Egger	-0.802106	0.955877	0.448384	0.0688638	2.9195	0.43966
	GCST90032400	7	Weighted median	-0.293042	0.352438	0.745991	0.37388	1.48845	0.405707
	GCST90032400	7	Inverse variance weighted	-0.376326	0.268037	0.686379	0.405888	1.1607	0.160317
	GCST90032400	7	Simple mode	-0.186264	0.555293	0.830054	0.279532	2.4648	0.748716
	GCST90032400	7	Weighted mode	-0.179202	0.566322	0.835937	0.275493	2.53651	0.762395
Flavonifractor sp900199495 abundance	GCST90032401	11	MR Egger	0.142629	0.661642	1.1533	0.315313	4.21836	0.834131
	GCST90032401	11	Weighted median	-0.144468	0.25836	0.865482	0.521601	1.43608	0.576042
	GCST90032401	11	Inverse variance weighted	-0.143239	0.190534	0.866547	0.596494	1.25886	0.452186
	GCST90032401	11	Simple mode	-0.165446	0.399169	0.847516	0.387586	1.85322	0.687277
	GCST90032401	11	Weighted mode	-0.12555	0.35866	0.882011	0.436693	1.78144	0.733559
Fournierella massiliensis abundance	GCST90032402	11	MR Egger	0.0941374	0.565402	1.09871	0.362747	3.32785	0.871447
	GCST90032402	11	Weighted median	0.0600345	0.327744	1.06187	0.558588	2.01862	0.854661
	GCST90032402	11	Inverse variance weighted	-0.102502	0.275072	0.902576	0.526426	1.5475	0.709419
	GCST90032402	11	Simple mode	0.161557	0.519088	1.17534	0.424919	3.25102	0.762015
	GCST90032402	11	Weighted mode	0.0718521	0.408135	1.0745	0.482829	2.3912	0.863769
Francisellaceae abundance	GCST90032403	9	MR Egger	1.7904	0.96349	5.99183	0.90661	39.6003	0.105483
	GCST90032403	9	Weighted median	-0.164956	0.457016	0.847931	0.346211	2.07673	0.718144
	GCST90032403	9	Inverse variance weighted	0.335399	0.337445	1.3985	0.72181	2.70957	0.320254
	GCST90032403	9	Simple mode	-0.298991	0.706801	0.741566	0.18557	2.9634	0.683422
	GCST90032403	9	Weighted mode	-0.289222	0.761013	0.748846	0.168502	3.32797	0.7138
Francisellales abundance	GCST90032404	7	MR Egger	2.01582	1.3107	7.50687	0.575135	97.9824	0.184667
	GCST90032404	7	Weighted median	0.0369579	0.560355	1.03765	0.345993	3.11196	0.947414
	GCST90032404	7	Inverse variance weighted	0.156806	0.459415	1.16977	0.475377	2.87847	0.732865
	GCST90032404	7	Simple mode	-0.548375	0.984385	0.577888	0.0839301	3.97896	0.597628
	GCST90032404	7	Weighted mode	-0.438956	0.930204	0.644709	0.104126	3.99181	0.653676
Fusobacteriaceae abundance	GCST90032405	9	MR Egger	0.470405	0.58374	1.60064	0.509805	5.02555	0.446838
	GCST90032405	9	Weighted median	0.315176	0.385436	1.3705	0.643857	2.91722	0.413522
	GCST90032405	9	Inverse variance weighted	0.228263	0.292657	1.25642	0.707976	2.22971	0.43541
	GCST90032405	9	Simple mode	-0.00609369	0.625632	0.993925	0.291612	3.38768	0.992467
	GCST90032405	9	Weighted mode	0.17892	0.521114	1.19593	0.430648	3.32113	0.74019
Fusobacterium A abundance	GCST90032406	6	MR Egger	0.285998	0.670157	1.33109	0.357897	4.95058	0.691519
	GCST90032406	6	Weighted median	0.229277	0.343247	1.25769	0.641794	2.46463	0.504156
	GCST90032406	6	Inverse variance weighted	0.146778	0.274611	1.1581	0.67607	1.9838	0.592998
	GCST90032406	6	Simple mode	0.208141	0.487472	1.23139	0.473641	3.2014	0.687155
	GCST90032406	6	Weighted mode	0.237622	0.371562	1.26823	0.612235	2.62711	0.55063
GCA-900066135 sp900066135 abundance	GCST90032407	10	MR Egger	-1.0877	1.37011	0.33699	0.0229802	4.94173	0.45017
	GCST90032407	10	Weighted median	-0.239473	0.39136	0.787042	0.365481	1.69485	0.540604
	GCST90032407	10	Inverse variance weighted	0.0576735	0.336013	1.05937	0.548312	2.04676	0.86372
	GCST90032407	10	Simple mode	-0.361522	0.670179	0.696615	0.187294	2.59096	0.602671
	GCST90032407	10	Weighted mode	-0.292134	0.684504	0.746668	0.195194	2.85621	0.679565
GCA-900066495 sp900066495 abundance	GCST90032408	11	MR Egger	-0.961206	0.824274	0.382431	0.0760182	1.92393	0.273535
	GCST90032408	11	Weighted median	0.369522	0.254494	1.44704	0.878723	2.38293	0.146505
	GCST90032408	11	Inverse variance weighted	0.0853028	0.202722	1.08905	0.731958	1.62034	0.673911
	GCST90032408	11	Simple mode	0.47504	0.446122	1.60808	0.67075	3.85526	0.311992
	GCST90032408	11	Weighted mode	0.47504	0.406763	1.60808	0.724542	3.56904	0.269955
GCA-900066495 abundance	GCST90032409	8	MR Egger	0.532141	1.09786	1.70257	0.197967	14.6427	0.645069
	GCST90032409	8	Weighted median	0.276896	0.266182	1.31903	0.782844	2.22246	0.298224
	GCST90032409	8	Inverse variance weighted	-0.0499428	0.195884	0.951284	0.647993	1.39653	0.798753
	GCST90032409	8	Simple mode	0.282269	0.442663	1.32614	0.556911	3.15784	0.54398
	GCST90032409	8	Weighted mode	0.296653	0.374669	1.34535	0.645521	2.80388	0.454481
GCA-900066575 sp900066385 abundance	GCST90032410	11	MR Egger	-0.0361982	0.981461	0.964449	0.140878	6.60262	0.971384
	GCST90032410	11	Weighted median	0.225813	0.365347	1.25334	0.612462	2.56483	0.536525
	GCST90032410	11	Inverse variance weighted	0.15304	0.370354	1.16537	0.563913	2.40833	0.679441
	GCST90032410	11	Simple mode	-0.121819	0.497174	0.885308	0.334112	2.34584	0.811393
	GCST90032410	11	Weighted mode	0.0314774	0.438597	1.03198	0.436847	2.43788	0.944201
GCA-900066755 sp900066755 abundance	GCST90032411	9	MR Egger	0.39407	0.531904	1.483	0.522849	4.20637	0.482881
	GCST90032411	9	Weighted median	0.129189	0.297425	1.13791	0.635233	2.03835	0.664027
	GCST90032411	9	Inverse variance weighted	0.058237	0.226857	1.05997	0.679497	1.65347	0.797401
	GCST90032411	9	Simple mode	0.144474	0.396065	1.15543	0.531627	2.5112	0.724734
	GCST90032411	9	Weighted mode	0.17876	0.366478	1.19573	0.583018	2.45237	0.638793
GCA-900066755 abundance	GCST90032412	13	MR Egger	0.206622	0.387011	1.22952	0.575844	2.62522	0.604038
	GCST90032412	13	Weighted median	0.101547	0.208939	1.10688	0.734935	1.66707	0.626959
	GCST90032412	13	Inverse variance weighted	0.0485171	0.162737	1.04971	0.763039	1.44409	0.765602
	GCST90032412	13	Simple mode	0.148331	0.325331	1.1599	0.613045	2.19455	0.656575
	GCST90032412	13	Weighted mode	0.183577	0.317937	1.20151	0.644307	2.24058	0.574343
GCA-900199385 sp900320755 abundance	GCST90032413	7	MR Egger	-0.0461044	3.26766	0.954942	0.0015794	577.38	0.989288
	GCST90032413	7	Weighted median	0.522507	0.479569	1.68625	0.658726	4.31658	0.275918
	GCST90032413	7	Inverse variance weighted	0.58585	0.375265	1.79652	0.860992	3.74855	0.118486
	GCST90032413	7	Simple mode	0.575255	0.706362	1.77758	0.445207	7.09737	0.446532
	GCST90032413	7	Weighted mode	0.511859	0.682225	1.66839	0.438103	6.35359	0.481461
Geminocystis abundance	GCST90032414	7	MR Egger	0.756742	1.16608	2.13132	0.2168	20.9526	0.544989
	GCST90032414	7	Weighted median	0.561277	0.382909	1.75291	0.827601	3.71277	0.142696
	GCST90032414	7	Inverse variance weighted	0.405232	0.308507	1.49965	0.819188	2.74534	0.189006
	GCST90032414	7	Simple mode	0.588129	0.563937	1.80062	0.596195	5.43818	0.337182
	GCST90032414	7	Weighted mode	0.628818	0.572975	1.87539	0.61005	5.76526	0.314519
Gemmatimonadaceae abundance	GCST90032415	14	MR Egger	0.865775	1.48312	2.37685	0.129879	43.4973	0.570198
	GCST90032415	14	Weighted median	0.817616	0.459531	2.26509	0.920291	5.57503	0.0752005
	GCST90032415	14	Inverse variance weighted	0.744405	0.338469	2.10519	1.08438	4.08697	0.0278547
	GCST90032415	14	Simple mode	0.942866	0.767274	2.56733	0.570644	11.5504	0.240908
	GCST90032415	14	Weighted mode	0.942866	0.689065	2.56733	0.665178	9.9089	0.194394
Geobacteraceae abundance	GCST90032416	5	MR Egger	0.40822	1.44258	1.50414	0.0889895	25.4236	0.795595
	GCST90032416	5	Weighted median	0.524182	0.688156	1.68908	0.438409	6.50757	0.446227
	GCST90032416	5	Inverse variance weighted	0.225561	0.553487	1.25303	0.42347	3.70764	0.683621
	GCST90032416	5	Simple mode	0.670961	0.897787	1.95612	0.336654	11.366	0.496391
	GCST90032416	5	Weighted mode	0.655513	0.791257	1.92613	0.408465	9.08275	0.453987
Geobacter C abundance	GCST90032417	9	MR Egger	-0.906265	1.28038	0.40403	0.03285	4.96927	0.501942
	GCST90032417	9	Weighted median	-0.594359	0.505387	0.551916	0.204965	1.48617	0.239576
	GCST90032417	9	Inverse variance weighted	-0.587598	0.465876	0.55566	0.222971	1.38475	0.207209
	GCST90032417	9	Simple mode	-0.629485	0.716696	0.532866	0.130784	2.17111	0.405378
	GCST90032417	9	Weighted mode	-0.529486	0.710481	0.588908	0.14631	2.3704	0.477443
Gillisia abundance	GCST90032418	10	MR Egger	0.453174	1.57615	1.5733	0.0716409	34.551	0.781022
	GCST90032418	10	Weighted median	0.269717	0.355531	1.30959	0.652383	2.62888	0.448073
	GCST90032418	10	Inverse variance weighted	0.103453	0.273049	1.10899	0.64939	1.89388	0.704775
	GCST90032418	10	Simple mode	0.317134	0.518961	1.37319	0.496571	3.79733	0.556254
	GCST90032418	10	Weighted mode	0.332356	0.523503	1.39425	0.499719	3.89005	0.541315
Gluconobacter abundance	GCST90032419	6	MR Egger	-0.527979	0.79151	0.589796	0.125013	2.78259	0.541247
	GCST90032419	6	Weighted median	0.248096	0.519157	1.28158	0.463267	3.54537	0.632734
	GCST90032419	6	Inverse variance weighted	0.0484723	0.402254	1.04967	0.47714	2.30918	0.904086
	GCST90032419	6	Simple mode	0.730266	0.902591	2.07563	0.353875	12.1745	0.455231
	GCST90032419	6	Weighted mode	-0.769398	0.603808	0.463292	0.141868	1.51296	0.258587
Gordonibacter pamelaeae abundance	GCST90032420	12	MR Egger	-0.396691	0.34492	0.672542	0.342072	1.32227	0.276864
	GCST90032420	12	Weighted median	-0.316185	0.195289	0.728924	0.497106	1.06885	0.105433
	GCST90032420	12	Inverse variance weighted	-0.177858	0.146462	0.837061	0.628183	1.11539	0.224609
	GCST90032420	12	Simple mode	-0.381741	0.316803	0.682672	0.366897	1.27022	0.253496
	GCST90032420	12	Weighted mode	-0.381741	0.300364	0.682672	0.378911	1.22995	0.229973
Gordonibacter abundance	GCST90032421	9	MR Egger	0.678628	0.685154	1.97117	0.514647	7.54986	0.354936
	GCST90032421	9	Weighted median	0.202264	0.23122	1.22417	0.778079	1.92602	0.381699
	GCST90032421	9	Inverse variance weighted	0.202276	0.176354	1.22419	0.866427	1.72967	0.251386
	GCST90032421	9	Simple mode	0.40961	0.352315	1.50623	0.755084	3.00461	0.278487
	GCST90032421	9	Weighted mode	0.28886	0.323941	1.3349	0.707467	2.5188	0.398577
Gramella abundance	GCST90032422	6	MR Egger	0.97254	0.980482	2.64465	0.387048	18.0706	0.377393
	GCST90032422	6	Weighted median	0.108965	0.509082	1.11512	0.411134	3.02456	0.830515
	GCST90032422	6	Inverse variance weighted	-0.100612	0.399766	0.904284	0.413064	1.97967	0.801291
	GCST90032422	6	Simple mode	0.0197614	0.772452	1.01996	0.224418	4.63561	0.98058
	GCST90032422	6	Weighted mode	0.0890826	0.642042	1.09317	0.310578	3.84774	0.895064
Haemophilus D sp001679485 abundance	GCST90032423	8	MR Egger	-0.131583	0.203748	0.876706	0.588059	1.30704	0.542294
	GCST90032423	8	Weighted median	-0.0125232	0.134066	0.987555	0.75935	1.28434	0.925577
	GCST90032423	8	Inverse variance weighted	-0.0125717	0.104706	0.987507	0.804291	1.21246	0.90443
	GCST90032423	8	Simple mode	0.031453	0.2085	1.03195	0.685774	1.55288	0.884346
	GCST90032423	8	Weighted mode	0.0355205	0.174946	1.03616	0.735376	1.45997	0.844881
Halarcobacter abundance	GCST90032424	6	MR Egger	-1.42236	1.77788	0.241144	0.00739463	7.86387	0.46851
	GCST90032424	6	Weighted median	0.0672397	0.473295	1.06955	0.422985	2.70445	0.887027
	GCST90032424	6	Inverse variance weighted	0.123229	0.368677	1.13114	0.549153	2.32993	0.738194
	GCST90032424	6	Simple mode	0.132283	0.729589	1.14143	0.273156	4.76967	0.863244
	GCST90032424	6	Weighted mode	0.100972	0.749502	1.10625	0.254603	4.80663	0.898089
Halomonadaceae abundance	GCST90032425	9	MR Egger	-1.36977	2.18917	0.254165	0.00348062	18.5599	0.551356
	GCST90032425	9	Weighted median	-0.489768	0.819449	0.612769	0.122961	3.05369	0.550054
	GCST90032425	9	Inverse variance weighted	-0.0491989	0.622694	0.951992	0.280922	3.22612	0.937025
	GCST90032425	9	Simple mode	-0.682261	1.34181	0.505473	0.0364356	7.01246	0.624851
	GCST90032425	9	Weighted mode	-0.698887	1.30299	0.497139	0.0386677	6.39155	0.606291
Haloplasmatales abundance	GCST90032426	11	MR Egger	0.565642	0.416581	1.76058	0.778133	3.98342	0.207585
	GCST90032426	11	Weighted median	0.00539193	0.177329	1.00541	0.710226	1.42327	0.975743
	GCST90032426	11	Inverse variance weighted	0.0427478	0.135915	1.04367	0.799599	1.36225	0.753127
	GCST90032426	11	Simple mode	-0.0444911	0.272093	0.956484	0.561135	1.63038	0.873371
	GCST90032426	11	Weighted mode	-0.0610948	0.285187	0.940734	0.537912	1.64522	0.834675
Helicobacter abundance	GCST90032427	4	MR Egger	0.593995	1.08904	1.81121	0.21427	15.31	0.640157
	GCST90032427	4	Weighted median	0.677708	0.60386	1.96936	0.602989	6.43192	0.261738
	GCST90032427	4	Inverse variance weighted	0.72846	0.509008	2.07189	0.763994	5.61878	0.152391
	GCST90032427	4	Simple mode	0.620343	0.783925	1.85957	0.400056	8.64375	0.486545
	GCST90032427	4	Weighted mode	0.642409	0.749699	1.90106	0.437359	8.26326	0.454501
Herbidospora abundance	GCST90032428	13	MR Egger	-0.555183	0.861519	0.573967	0.106059	3.10619	0.532509
	GCST90032428	13	Weighted median	-0.320929	0.398256	0.725475	0.332369	1.58353	0.420338
	GCST90032428	13	Inverse variance weighted	-0.0339374	0.300373	0.966632	0.536511	1.74158	0.910043
	GCST90032428	13	Simple mode	-0.391692	0.585956	0.675913	0.214346	2.13141	0.516489
	GCST90032428	13	Weighted mode	-0.415799	0.578144	0.659813	0.212469	2.04902	0.48579
Herbinix abundance	GCST90032429	8	MR Egger	1.20278	1.31083	3.32937	0.25501	43.4677	0.394231
	GCST90032429	8	Weighted median	-0.0591088	0.499136	0.942604	0.35437	2.50728	0.905733
	GCST90032429	8	Inverse variance weighted	-0.442831	0.361637	0.642216	0.316118	1.30471	0.220757
	GCST90032429	8	Simple mode	0.110075	0.769612	1.11636	0.247001	5.04559	0.890299
	GCST90032429	8	Weighted mode	0.132036	0.708397	1.14115	0.284671	4.57448	0.857428
Holdemania massiliensis abundance	GCST90032430	11	MR Egger	-1.10286	0.498083	0.33192	0.125042	0.88107	0.0540724
	GCST90032430	11	Weighted median	-0.193909	0.195359	0.823733	0.561686	1.20803	0.320916
	GCST90032430	11	Inverse variance weighted	-0.350133	0.161792	0.704595	0.513121	0.967518	0.0304569
	GCST90032430	11	Simple mode	-0.00811531	0.343412	0.991918	0.506008	1.94443	0.981612
	GCST90032430	11	Weighted mode	-0.0332242	0.352727	0.967322	0.484534	1.93116	0.926817
Holdemania sp900120005 abundance	GCST90032431	12	MR Egger	0.0618215	0.271574	1.06377	0.624713	1.81141	0.824512
	GCST90032431	12	Weighted median	0.240166	0.14503	1.27146	0.956865	1.68949	0.0977268
	GCST90032431	12	Inverse variance weighted	0.216096	0.100871	1.24122	1.01856	1.51256	0.0321692
	GCST90032431	12	Simple mode	0.276005	0.246169	1.31786	0.813438	2.13506	0.286082
	GCST90032431	12	Weighted mode	0.0872683	0.212003	1.09119	0.720177	1.65333	0.688512
Holdemania abundance	GCST90032432	9	MR Egger	-0.458963	0.552516	0.631938	0.213975	1.86632	0.43357
	GCST90032432	9	Weighted median	0.0649096	0.210962	1.06706	0.705692	1.61348	0.758323
	GCST90032432	9	Inverse variance weighted	0.174276	0.149973	1.19038	0.887212	1.59715	0.245216
	GCST90032432	9	Simple mode	-0.18456	0.351243	0.83147	0.417698	1.65513	0.61352
	GCST90032432	9	Weighted mode	-0.11953	0.335203	0.887338	0.460001	1.71167	0.730622
Hungatella sp900155545 abundance	GCST90032433	6	MR Egger	0.371451	1.63078	1.44984	0.0593157	35.4379	0.830991
	GCST90032433	6	Weighted median	0.347255	0.477033	1.41518	0.555587	3.60471	0.466646
	GCST90032433	6	Inverse variance weighted	0.0890655	0.386847	1.09315	0.512141	2.33331	0.81791
	GCST90032433	6	Simple mode	0.512752	0.677273	1.66988	0.442771	6.29784	0.48313
	GCST90032433	6	Weighted mode	0.520417	0.674063	1.68273	0.448994	6.3065	0.474969
Hydrogenophaga abundance	GCST90032434	7	MR Egger	1.60732	2.22199	4.98941	0.0640704	388.545	0.501866
	GCST90032434	7	Weighted median	0.465704	0.58129	1.59314	0.509857	4.97802	0.423042
	GCST90032434	7	Inverse variance weighted	0.245616	0.475355	1.27841	0.503546	3.24564	0.605366
	GCST90032434	7	Simple mode	0.809422	0.891834	2.24661	0.391185	12.9024	0.399078
	GCST90032434	7	Weighted mode	0.845011	0.866846	2.328	0.425706	12.7309	0.367301
Hyphomonas abundance	GCST90032435	6	MR Egger	-0.334429	1.43886	0.715747	0.0426561	12.0099	0.827614
	GCST90032435	6	Weighted median	-0.110175	0.697599	0.895677	0.228214	3.51528	0.874508
	GCST90032435	6	Inverse variance weighted	-0.600525	0.613304	0.548524	0.16487	1.82495	0.327499
	GCST90032435	6	Simple mode	-0.0464591	0.802835	0.954604	0.197896	4.60479	0.956095
	GCST90032435	6	Weighted mode	-0.0879018	0.682544	0.915851	0.240343	3.48994	0.902547
Intestinimonas massiliensis abundance	GCST90032436	9	MR Egger	-0.438468	0.720858	0.645024	0.157025	2.64961	0.562224
	GCST90032436	9	Weighted median	-0.0232076	0.313378	0.97706	0.52865	1.80582	0.940966
	GCST90032436	9	Inverse variance weighted	-0.195808	0.240596	0.82217	0.513053	1.31753	0.415734
	GCST90032436	9	Simple mode	0.0326041	0.452327	1.03314	0.425727	2.50719	0.944307
	GCST90032436	9	Weighted mode	0.026258	0.408346	1.02661	0.461118	2.28557	0.950306
Jiangellaceae abundance	GCST90032437	9	MR Egger	-2.28713	2.7351	0.101558	0.000477037	21.6209	0.43065
	GCST90032437	9	Weighted median	-0.652183	0.533486	0.520908	0.183083	1.48209	0.221522
	GCST90032437	9	Inverse variance weighted	0.0584701	0.455784	1.06021	0.433932	2.59039	0.897924
	GCST90032437	9	Simple mode	-0.891771	0.853426	0.409929	0.0769587	2.18354	0.326599
	GCST90032437	9	Weighted mode	-0.891771	0.860403	0.409929	0.0759135	2.2136	0.3303
Johnsonella ignava abundance	GCST90032438	5	MR Egger	-1.84205	2.47262	0.158492	0.00124529	20.1719	0.510338
	GCST90032438	5	Weighted median	-0.250364	0.422473	0.778517	0.340135	1.78191	0.553438
	GCST90032438	5	Inverse variance weighted	-0.0793197	0.343498	0.923745	0.471151	1.81111	0.817379
	GCST90032438	5	Simple mode	-0.266102	0.564103	0.766361	0.253664	2.3153	0.661704
	GCST90032438	5	Weighted mode	-0.25546	0.551113	0.77456	0.262989	2.28125	0.667081
K10 sp001941205 abundance	GCST90032439	6	MR Egger	0.510198	0.360889	1.66562	0.821071	3.37887	0.230333
	GCST90032439	6	Weighted median	-0.0781254	0.247875	0.924848	0.568952	1.50337	0.752624
	GCST90032439	6	Inverse variance weighted	-0.0261745	0.195133	0.974165	0.664557	1.42801	0.893294
	GCST90032439	6	Simple mode	-0.106033	0.341728	0.899395	0.460327	1.75726	0.768862
	GCST90032439	6	Weighted mode	-0.0965912	0.319237	0.907927	0.485636	1.69743	0.774401
K10 abundance	GCST90032440	3	MR Egger	-0.0698453	0.842797	0.932538	0.178757	4.86485	0.947362
	GCST90032440	3	Weighted median	-0.0828963	0.320206	0.920447	0.491399	1.7241	0.795724
	GCST90032440	3	Inverse variance weighted	-0.0231615	0.286709	0.977105	0.557044	1.71393	0.935614
	GCST90032440	3	Simple mode	-0.0864247	0.39999	0.917205	0.418782	2.00884	0.84897
	GCST90032440	3	Weighted mode	-0.0842126	0.340807	0.919236	0.471331	1.79278	0.827883
Kandleria vitulina abundance	GCST90032441	10	MR Egger	-0.0920579	0.297318	0.912052	0.509258	1.63343	0.764755
	GCST90032441	10	Weighted median	0.27938	0.203229	1.32231	0.887853	1.96936	0.169223
	GCST90032441	10	Inverse variance weighted	0.31609	0.165754	1.37175	0.99125	1.89832	0.0565235
	GCST90032441	10	Simple mode	0.334458	0.333521	1.39718	0.726698	2.68629	0.342152
	GCST90032441	10	Weighted mode	0.380171	0.290376	1.46253	0.827814	2.58392	0.222892
Kineothrix abundance	GCST90032442	13	MR Egger	1.88706	0.818977	6.59993	1.3256	32.8599	0.0417249
	GCST90032442	13	Weighted median	-0.131131	0.400814	0.877103	0.399826	1.92411	0.743546
	GCST90032442	13	Inverse variance weighted	0.141875	0.295075	1.15243	0.646312	2.05489	0.630651
	GCST90032442	13	Simple mode	-0.417854	0.659843	0.658458	0.180659	2.39992	0.538444
	GCST90032442	13	Weighted mode	-0.340109	0.693939	0.711693	0.182642	2.77323	0.632892
KLE1615 sp900066985 abundance	GCST90032443	6	MR Egger	-0.75606	0.959978	0.469513	0.0715316	3.08175	0.474989
	GCST90032443	6	Weighted median	-0.0241399	0.255508	0.976149	0.591593	1.61068	0.92473
	GCST90032443	6	Inverse variance weighted	0.018396	0.222698	1.01857	0.658302	1.57599	0.934166
	GCST90032443	6	Simple mode	0.0311578	0.431597	1.03165	0.442741	2.40389	0.945248
	GCST90032443	6	Weighted mode	0.137225	0.414936	1.14709	0.508622	2.587	0.754269
KLE1615 abundance	GCST90032444	7	MR Egger	-0.338844	0.876245	0.712593	0.127929	3.96932	0.714888
	GCST90032444	7	Weighted median	0.296874	0.212751	1.34565	0.886816	2.04187	0.162893
	GCST90032444	7	Inverse variance weighted	0.110634	0.201131	1.11699	0.753081	1.65674	0.582279
	GCST90032444	7	Simple mode	0.302237	0.364819	1.35288	0.661789	2.76567	0.439116
	GCST90032444	7	Weighted mode	0.324258	0.29757	1.383	0.771839	2.47811	0.317669
Klebsiella A abundance	GCST90032445	11	MR Egger	-0.403943	0.287093	0.667682	0.380357	1.17206	0.193006
	GCST90032445	11	Weighted median	-0.120779	0.224132	0.88623	0.571164	1.37509	0.589975
	GCST90032445	11	Inverse variance weighted	-0.0804013	0.161557	0.922746	0.672298	1.26649	0.618721
	GCST90032445	11	Simple mode	-0.232495	0.40251	0.792554	0.360085	1.74442	0.576299
	GCST90032445	11	Weighted mode	-0.420013	0.374271	0.657038	0.315504	1.36829	0.287993
Klebsiella pneumoniae abundance	GCST90032446	12	MR Egger	0.0789148	0.246346	1.08211	0.667695	1.75374	0.755303
	GCST90032446	12	Weighted median	0.0388442	0.172943	1.03961	0.740727	1.45909	0.822285
	GCST90032446	12	Inverse variance weighted	0.160298	0.123443	1.17386	0.921594	1.49518	0.194097
	GCST90032446	12	Simple mode	-0.0657124	0.269387	0.9364	0.552274	1.5877	0.811772
	GCST90032446	12	Weighted mode	-0.016684	0.228981	0.983454	0.627829	1.54052	0.943224
Klebsiella abundance	GCST90032447	11	MR Egger	0.0540538	0.256376	1.05554	0.638621	1.74465	0.83771
	GCST90032447	11	Weighted median	-0.0309252	0.171981	0.969548	0.692111	1.3582	0.857296
	GCST90032447	11	Inverse variance weighted	-0.0809756	0.127556	0.922216	0.718215	1.18416	0.525545
	GCST90032447	11	Simple mode	-0.199362	0.2786	0.819253	0.474536	1.41438	0.490618
	GCST90032447	11	Weighted mode	0.00147404	0.212415	1.00148	0.660434	1.51863	0.9946
koll11 abundance	GCST90032448	9	MR Egger	-2.68316	1.81725	0.0683471	0.0019402	2.40765	0.183325
	GCST90032448	9	Weighted median	-0.8038	0.898578	0.447625	0.0769182	2.60495	0.371041
	GCST90032448	9	Inverse variance weighted	-0.345855	0.676185	0.707615	0.188026	2.66304	0.609015
	GCST90032448	9	Simple mode	-1.65259	1.65518	0.191553	0.00747091	4.9114	0.347306
	GCST90032448	9	Weighted mode	-1.67668	1.42492	0.186994	0.0114528	3.05312	0.273145
Lachnoanaerobaculum saburreum abundance	GCST90032449	6	MR Egger	-0.507689	0.994237	0.601885	0.0857436	4.22499	0.636499
	GCST90032449	6	Weighted median	0.114956	0.418979	1.12182	0.493495	2.55016	0.783798
	GCST90032449	6	Inverse variance weighted	0.1927	0.345113	1.21252	0.616485	2.38481	0.576593
	GCST90032449	6	Simple mode	0.24226	0.544932	1.27413	0.437882	3.70738	0.675214
	GCST90032449	6	Weighted mode	0.153547	0.538438	1.16596	0.405842	3.34975	0.786949
Lachnospiraceae abundance	GCST90032450	6	MR Egger	1.15416	1.08285	3.17136	0.379756	26.4842	0.34655
	GCST90032450	6	Weighted median	-0.459628	0.387313	0.631519	0.295596	1.34919	0.235343
	GCST90032450	6	Inverse variance weighted	-0.488973	0.320242	0.613256	0.327375	1.14878	0.126789
	GCST90032450	6	Simple mode	-0.468234	0.663864	0.626107	0.170434	2.30007	0.512106
	GCST90032450	6	Weighted mode	-0.449207	0.657367	0.638134	0.175934	2.31459	0.524763
Lachnospirales abundance	GCST90032451	7	MR Egger	-1.60919	2.55015	0.200049	0.00135022	29.6394	0.555745
	GCST90032451	7	Weighted median	-0.543433	0.415974	0.580751	0.256984	1.31242	0.191413
	GCST90032451	7	Inverse variance weighted	-0.467027	0.334624	0.626863	0.325338	1.20784	0.162812
	GCST90032451	7	Simple mode	-0.790898	0.637371	0.453438	0.13001	1.58146	0.260968
	GCST90032451	7	Weighted mode	-0.743507	0.624422	0.475444	0.139823	1.61666	0.278734
Lachnospira rogosae abundance	GCST90032452	12	MR Egger	0.269284	0.24659	1.30903	0.807322	2.12251	0.30043
	GCST90032452	12	Weighted median	0.0957933	0.142654	1.10053	0.832095	1.45557	0.501898
	GCST90032452	12	Inverse variance weighted	0.123083	0.0987553	1.13098	0.931949	1.37251	0.212638
	GCST90032452	12	Simple mode	0.0869593	0.232108	1.09085	0.692136	1.71925	0.715043
	GCST90032452	12	Weighted mode	0.120548	0.214758	1.12811	0.740538	1.71854	0.585834
Lachnospira sp000437735 abundance	GCST90032453	8	MR Egger	-0.0728382	0.280798	0.929751	0.536224	1.61208	0.804
	GCST90032453	8	Weighted median	0.164414	0.123544	1.1787	0.925211	1.50164	0.183253
	GCST90032453	8	Inverse variance weighted	0.302545	0.119292	1.3533	1.07115	1.70977	0.0112073
	GCST90032453	8	Simple mode	0.207249	0.214172	1.23029	0.808538	1.87203	0.365442
	GCST90032453	8	Weighted mode	0.13603	0.165149	1.14572	0.828895	1.58363	0.437281
Lactobacillus B ruminis abundance	GCST90032454	7	MR Egger	-0.0611907	0.265832	0.940644	0.558656	1.58382	0.827069
	GCST90032454	7	Weighted median	-0.0101236	0.184642	0.989927	0.689339	1.42159	0.956275
	GCST90032454	7	Inverse variance weighted	-0.0185694	0.143885	0.981602	0.740385	1.30141	0.897312
	GCST90032454	7	Simple mode	0.118765	0.262339	1.12611	0.673398	1.88316	0.666662
	GCST90032454	7	Weighted mode	-0.00114158	0.240067	0.998859	0.623957	1.59902	0.99636
Lactobacillus B salivarius abundance	GCST90032455	8	MR Egger	-0.23664	0.476184	0.789276	0.310379	2.00708	0.636905
	GCST90032455	8	Weighted median	0.000377097	0.266076	1.00038	0.593848	1.6852	0.998869
	GCST90032455	8	Inverse variance weighted	-0.120538	0.198914	0.886443	0.60025	1.30909	0.544527
	GCST90032455	8	Simple mode	-0.530729	0.41946	0.588176	0.258497	1.33832	0.246264
	GCST90032455	8	Weighted mode	0.051107	0.346628	1.05244	0.533507	2.07611	0.886941
Lactobacillus B abundance	GCST90032456	10	MR Egger	-0.261149	0.201901	0.770166	0.518469	1.14405	0.231951
	GCST90032456	10	Weighted median	-0.317127	0.165508	0.728238	0.526491	1.00729	0.0553539
	GCST90032456	10	Inverse variance weighted	-0.263339	0.124706	0.768481	0.60184	0.981263	0.0347146
	GCST90032456	10	Simple mode	-0.370906	0.260209	0.690109	0.414403	1.14924	0.187783
	GCST90032456	10	Weighted mode	-0.376124	0.244066	0.686517	0.425499	1.10766	0.157688
Lactococcus lactis abundance	GCST90032457	6	MR Egger	-0.654788	0.593413	0.519552	0.16237	1.66246	0.331758
	GCST90032457	6	Weighted median	0.00796743	0.280384	1.008	0.581826	1.74633	0.97733
	GCST90032457	6	Inverse variance weighted	0.183973	0.210144	1.20198	0.796197	1.81458	0.381322
	GCST90032457	6	Simple mode	-0.0289077	0.396806	0.971506	0.446352	2.11453	0.944749
	GCST90032457	6	Weighted mode	-0.0747539	0.35527	0.927972	0.462512	1.86186	0.84165
Lawsonibacter sp000492175 abundance	GCST90032458	7	MR Egger	-0.325857	1.03386	0.721908	0.0951574	5.47673	0.765351
	GCST90032458	7	Weighted median	-0.272652	0.443212	0.761358	0.319389	1.81492	0.53844
	GCST90032458	7	Inverse variance weighted	-0.0886116	0.357573	0.915201	0.454092	1.84454	0.804278
	GCST90032458	7	Simple mode	-0.413287	0.642211	0.661472	0.187867	2.32902	0.543673
	GCST90032458	7	Weighted mode	-0.490696	0.641105	0.6122	0.17425	2.15087	0.473062
Lawsonibacter sp002161175 abundance	GCST90032459	5	MR Egger	-0.445248	0.910691	0.640665	0.107507	3.81792	0.658417
	GCST90032459	5	Weighted median	0.282606	0.393503	1.32658	0.613448	2.86874	0.472646
	GCST90032459	5	Inverse variance weighted	0.0996106	0.305245	1.10474	0.607338	2.00951	0.744175
	GCST90032459	5	Simple mode	0.393641	0.502508	1.48237	0.553621	3.96917	0.477204
	GCST90032459	5	Weighted mode	0.333873	0.429517	1.39637	0.601709	3.2405	0.480378
Lawsonibacter sp900066645 abundance	GCST90032460	9	MR Egger	0.122934	0.712622	1.13081	0.279765	4.57073	0.867919
	GCST90032460	9	Weighted median	0.125809	0.294692	1.13407	0.636489	2.02062	0.66944
	GCST90032460	9	Inverse variance weighted	0.143584	0.219383	1.1544	0.750958	1.7746	0.512794
	GCST90032460	9	Simple mode	0.112349	0.433246	1.1189	0.478637	2.61564	0.801937
	GCST90032460	9	Weighted mode	0.112349	0.414864	1.1189	0.496196	2.52309	0.793394
Leclercia abundance	GCST90032461	6	MR Egger	2.46761	1.62334	11.7942	0.489617	284.107	0.203123
	GCST90032461	6	Weighted median	-0.970749	0.536235	0.378799	0.132421	1.08358	0.0702488
	GCST90032461	6	Inverse variance weighted	-0.492435	0.399107	0.611137	0.279519	1.33618	0.217262
	GCST90032461	6	Simple mode	-1.11148	0.853378	0.329072	0.0617846	1.75267	0.249526
	GCST90032461	6	Weighted mode	-1.11148	0.802199	0.329072	0.0683038	1.58539	0.224509
Lentimicrobiaceae abundance	GCST90032462	9	MR Egger	-0.796681	1.37034	0.450823	0.0307293	6.61391	0.579217
	GCST90032462	9	Weighted median	-0.0705792	0.51571	0.931854	0.339131	2.56052	0.891143
	GCST90032462	9	Inverse variance weighted	-0.253689	0.389003	0.775933	0.361992	1.66322	0.514304
	GCST90032462	9	Simple mode	-0.886865	0.865835	0.411945	0.0754789	2.2483	0.335671
	GCST90032462	9	Weighted mode	0.393628	0.792942	1.48235	0.313317	7.01321	0.632953
Leptospirae abundance	GCST90032463	17	MR Egger	-1.37783	1.52716	0.252124	0.0126377	5.02992	0.3812
	GCST90032463	17	Weighted median	-0.338697	0.652012	0.712698	0.198564	2.55805	0.603437
	GCST90032463	17	Inverse variance weighted	-0.640492	0.482645	0.527033	0.204646	1.35729	0.184493
	GCST90032463	17	Simple mode	0.467731	1.13883	1.59637	0.171292	14.8775	0.686733
	GCST90032463	17	Weighted mode	0.424071	1.28059	1.52817	0.124197	18.8032	0.744827
Leptospirales abundance	GCST90032464	15	MR Egger	-1.98256	2.74334	0.137717	0.000636512	29.7966	0.482676
	GCST90032464	15	Weighted median	-0.234117	0.658674	0.791269	0.217595	2.87739	0.722263
	GCST90032464	15	Inverse variance weighted	-0.0246271	0.49576	0.975674	0.369237	2.57812	0.960381
	GCST90032464	15	Simple mode	-0.312647	1.04083	0.731508	0.0951149	5.62588	0.7683
	GCST90032464	15	Weighted mode	-0.384219	1.01389	0.680982	0.0933457	4.96796	0.710407
Leuconostoc mesenteroides abundance	GCST90032465	5	MR Egger	-0.244703	0.651853	0.782937	0.218202	2.80928	0.732336
	GCST90032465	5	Weighted median	-0.380055	0.203259	0.683824	0.45912	1.0185	0.0615113
	GCST90032465	5	Inverse variance weighted	-0.207662	0.21284	0.812482	0.535354	1.23307	0.329228
	GCST90032465	5	Simple mode	-0.414701	0.235407	0.660538	0.416404	1.0478	0.152925
	GCST90032465	5	Weighted mode	-0.406346	0.2191	0.66608	0.433536	1.02336	0.137253
Leuconostoc abundance	GCST90032466	9	MR Egger	-0.422378	0.310646	0.655486	0.356563	1.20501	0.216102
	GCST90032466	9	Weighted median	-0.200617	0.182582	0.818226	0.57208	1.17028	0.271866
	GCST90032466	9	Inverse variance weighted	-0.0800315	0.14075	0.923087	0.700541	1.21633	0.569623
	GCST90032466	9	Simple mode	-0.221376	0.268463	0.801415	0.473519	1.35637	0.433492
	GCST90032466	9	Weighted mode	-0.232785	0.244589	0.792324	0.490573	1.27968	0.369094
Magnetospirillum A abundance	GCST90032467	9	MR Egger	-0.416018	1.14999	0.659669	0.0692517	6.28378	0.728208
	GCST90032467	9	Weighted median	0.0676383	0.482411	1.06998	0.41566	2.7543	0.888495
	GCST90032467	9	Inverse variance weighted	0.236489	0.423062	1.26679	0.552826	2.90284	0.576166
	GCST90032467	9	Simple mode	-0.123722	0.674439	0.883625	0.235599	3.31407	0.859014
	GCST90032467	9	Weighted mode	-0.0285584	0.656343	0.971846	0.268477	3.51794	0.96636
Marinilabiliaceae abundance	GCST90032468	7	MR Egger	2.76562	1.13536	15.8889	1.71657	147.071	0.0589499
	GCST90032468	7	Weighted median	2.0263	0.594824	7.58596	2.36421	24.3408	0.000657895
	GCST90032468	7	Inverse variance weighted	1.67664	0.43373	5.34755	2.28537	12.5128	0.000110802
	GCST90032468	7	Simple mode	2.02165	0.827363	7.55079	1.49186	38.2171	0.050233
	GCST90032468	7	Weighted mode	2.1455	0.779433	8.54629	1.85486	39.3771	0.0331756
Massiliomicrobiota sp002160815 abundance	GCST90032469	15	MR Egger	0.0361677	0.475979	1.03683	0.407893	2.63554	0.940587
	GCST90032469	15	Weighted median	0.349851	0.18874	1.41886	0.98012	2.05399	0.0637949
	GCST90032469	15	Inverse variance weighted	0.13255	0.160044	1.14174	0.834322	1.56242	0.407552
	GCST90032469	15	Simple mode	0.455666	0.361309	1.57722	0.776857	3.20218	0.227864
	GCST90032469	15	Weighted mode	0.432114	0.337769	1.54051	0.794602	2.98662	0.221582
Massiliomicrobiota abundance	GCST90032470	9	MR Egger	0.372025	0.691323	1.45067	0.374199	5.62386	0.607162
	GCST90032470	9	Weighted median	0.0660638	0.203665	1.06829	0.716684	1.59241	0.745655
	GCST90032470	9	Inverse variance weighted	-0.0184306	0.185619	0.981738	0.682329	1.41253	0.920906
	GCST90032470	9	Simple mode	0.317775	0.387242	1.37407	0.643251	2.93518	0.435637
	GCST90032470	9	Weighted mode	0.297601	0.356377	1.34662	0.669719	2.7077	0.427909
Megamonas funiformis abundance	GCST90032471	19	MR Egger	0.00247768	0.204664	1.00248	0.671216	1.49723	0.990482
	GCST90032471	19	Weighted median	-0.188888	0.148228	0.827879	0.619145	1.10698	0.202554
	GCST90032471	19	Inverse variance weighted	-0.0649578	0.105782	0.937107	0.761633	1.15301	0.539167
	GCST90032471	19	Simple mode	-0.261484	0.278903	0.769908	0.445689	1.32998	0.360888
	GCST90032471	19	Weighted mode	-0.227561	0.274014	0.796474	0.465507	1.36275	0.417152
Megamonas abundance	GCST90032472	21	MR Egger	-0.247103	0.176929	0.781061	0.552179	1.10481	0.17863
	GCST90032472	21	Weighted median	-0.26714	0.131444	0.765566	0.591691	0.990534	0.0421176
	GCST90032472	21	Inverse variance weighted	-0.204427	0.0972492	0.815114	0.673656	0.986276	0.0355446
	GCST90032472	21	Simple mode	-0.454013	0.261492	0.635074	0.380398	1.06026	0.0979017
	GCST90032472	21	Weighted mode	-0.407693	0.238768	0.665183	0.416579	1.06215	0.10321
Megasphaera elsdenii abundance	GCST90032473	13	MR Egger	-0.204681	0.225428	0.814907	0.523866	1.26764	0.383356
	GCST90032473	13	Weighted median	-0.0395188	0.151866	0.961252	0.713783	1.29452	0.794693
	GCST90032473	13	Inverse variance weighted	-0.0320774	0.10889	0.968432	0.782312	1.19883	0.76831
	GCST90032473	13	Simple mode	-0.0373191	0.24524	0.963369	0.595717	1.55792	0.881578
	GCST90032473	13	Weighted mode	-0.0261205	0.214983	0.974218	0.639233	1.48475	0.905305
Megasphaera sp900066485 abundance	GCST90032474	5	MR Egger	-1.10901	0.567504	0.329886	0.108466	1.0033	0.145677
	GCST90032474	5	Weighted median	-0.534807	0.381805	0.585782	0.277164	1.23804	0.161294
	GCST90032474	5	Inverse variance weighted	-0.438741	0.277578	0.644848	0.374264	1.11106	0.113968
	GCST90032474	5	Simple mode	-0.68823	0.508009	0.502464	0.185643	1.35998	0.246958
	GCST90032474	5	Weighted mode	-0.58435	0.422468	0.557468	0.243561	1.27595	0.238802
Megasphaera abundance	GCST90032475	15	MR Egger	-0.303543	0.291625	0.738198	0.416809	1.3074	0.316908
	GCST90032475	15	Weighted median	0.158892	0.173293	1.17221	0.834635	1.64633	0.359194
	GCST90032475	15	Inverse variance weighted	0.0651032	0.127145	1.06727	0.831852	1.36931	0.608624
	GCST90032475	15	Simple mode	0.275832	0.318785	1.31763	0.705402	2.46121	0.40148
	GCST90032475	15	Weighted mode	0.229692	0.278375	1.25821	0.729115	2.17126	0.423143
Merdibacter massiliensis abundance	GCST90032476	7	MR Egger	-0.608999	1.50277	0.543895	0.0285976	10.3443	0.702051
	GCST90032476	7	Weighted median	-0.0354816	0.319515	0.965141	0.515957	1.80537	0.911578
	GCST90032476	7	Inverse variance weighted	0.25923	0.237053	1.29593	0.814326	2.06237	0.274152
	GCST90032476	7	Simple mode	0.804525	0.506896	2.23563	0.827793	6.03781	0.163574
	GCST90032476	7	Weighted mode	-0.19185	0.440324	0.825431	0.348232	1.95656	0.678292
Methanobacterium B abundance	GCST90032477	5	MR Egger	-1.25516	1.39882	0.285031	0.0183737	4.42169	0.435683
	GCST90032477	5	Weighted median	0.277607	0.48116	1.31997	0.514034	3.38949	0.563971
	GCST90032477	5	Inverse variance weighted	0.583873	0.702661	1.79297	0.45233	7.10706	0.406005
	GCST90032477	5	Simple mode	1.71591	1.13275	5.56175	0.603938	51.219	0.204391
	GCST90032477	5	Weighted mode	-0.182765	0.706515	0.832964	0.208559	3.32678	0.808644
Methanobrevibacter B abundance	GCST90032478	11	MR Egger	0.312345	1.30758	1.36663	0.105345	17.729	0.816555
	GCST90032478	11	Weighted median	0.289326	0.35798	1.33553	0.662116	2.69384	0.418964
	GCST90032478	11	Inverse variance weighted	0.0863506	0.279568	1.09019	0.630272	1.88571	0.757419
	GCST90032478	11	Simple mode	0.461743	0.615239	1.58684	0.47515	5.29949	0.470239
	GCST90032478	11	Weighted mode	0.43932	0.553541	1.55165	0.524337	4.59175	0.445821
Microvirga abundance	GCST90032479	5	MR Egger	1.52261	1.04633	4.58416	0.589663	35.6381	0.241621
	GCST90032479	5	Weighted median	0.211179	0.585803	1.23513	0.391803	3.89368	0.718477
	GCST90032479	5	Inverse variance weighted	0.387561	0.45359	1.47338	0.605636	3.58443	0.392867
	GCST90032479	5	Simple mode	-0.312897	0.796891	0.731325	0.153385	3.48689	0.714606
	GCST90032479	5	Weighted mode	0.882891	0.648582	2.41788	0.678188	8.62023	0.245068
Monoglobaceae abundance	GCST90032480	11	MR Egger	-0.339415	0.536517	0.712187	0.248829	2.03839	0.542715
	GCST90032480	11	Weighted median	-0.0562381	0.190574	0.945314	0.650663	1.3734	0.767919
	GCST90032480	11	Inverse variance weighted	0.0723482	0.172596	1.07503	0.766485	1.50778	0.675087
	GCST90032480	11	Simple mode	0.609511	0.382735	1.83953	0.868794	3.89491	0.142353
	GCST90032480	11	Weighted mode	-0.0961881	0.298989	0.908293	0.505501	1.63204	0.754295
Monoglobus pectinilyticus abundance	GCST90032481	14	MR Egger	-0.353294	0.429411	0.702371	0.302723	1.62963	0.426703
	GCST90032481	14	Weighted median	-0.0548217	0.192204	0.946654	0.649507	1.37974	0.77547
	GCST90032481	14	Inverse variance weighted	0.0604718	0.138206	1.06234	0.81025	1.39286	0.661714
	GCST90032481	14	Simple mode	-0.168762	0.364874	0.84471	0.413162	1.72701	0.651355
	GCST90032481	14	Weighted mode	-0.148747	0.28947	0.861787	0.48865	1.51985	0.615973
Monoglobus abundance	GCST90032482	12	MR Egger	-0.316197	0.418632	0.728916	0.320871	1.65586	0.46748
	GCST90032482	12	Weighted median	-0.0504428	0.176168	0.950808	0.673187	1.34292	0.774623
	GCST90032482	12	Inverse variance weighted	0.0810282	0.140682	1.0844	0.823075	1.4287	0.564636
	GCST90032482	12	Simple mode	-0.191203	0.336898	0.825965	0.426765	1.59858	0.581746
	GCST90032482	12	Weighted mode	-0.146688	0.273944	0.863563	0.504788	1.47734	0.602984
Morganella abundance	GCST90032483	16	MR Egger	-0.2678	0.386396	0.76506	0.358748	1.63156	0.499601
	GCST90032483	16	Weighted median	-0.140975	0.264611	0.868511	0.517051	1.45887	0.594198
	GCST90032483	16	Inverse variance weighted	-0.0720044	0.189569	0.930527	0.641747	1.34925	0.704071
	GCST90032483	16	Simple mode	-0.225362	0.428174	0.798227	0.344872	1.84755	0.606353
	GCST90032483	16	Weighted mode	-0.103225	0.418026	0.901924	0.397502	2.04645	0.808307
Mycobacteriaceae abundance	GCST90032484	6	MR Egger	0.07859	2.49903	1.08176	0.00807076	144.993	0.976419
	GCST90032484	6	Weighted median	0.576128	0.86462	1.77914	0.326761	9.68699	0.505196
	GCST90032484	6	Inverse variance weighted	0.344653	0.629259	1.4115	0.411192	4.84526	0.583889
	GCST90032484	6	Simple mode	1.78198	1.43946	5.9416	0.353682	99.8145	0.27069
	GCST90032484	6	Weighted mode	1.71859	1.34144	5.57663	0.402265	77.3094	0.256343
Mycoplasmataceae abundance	GCST90032485	9	MR Egger	0.894949	0.697773	2.44721	0.623326	9.60787	0.240475
	GCST90032485	9	Weighted median	0.341234	0.433713	1.40668	0.601191	3.29139	0.431414
	GCST90032485	9	Inverse variance weighted	0.0731323	0.365572	1.07587	0.525509	2.20263	0.841442
	GCST90032485	9	Simple mode	0.573914	0.705413	1.7752	0.445439	7.07469	0.439423
	GCST90032485	9	Weighted mode	0.526735	0.536863	1.69339	0.59125	4.85004	0.355262
Mycoplasmatales abundance	GCST90032486	10	MR Egger	-2.5183	2.58864	0.0805967	0.000504457	12.8769	0.359131
	GCST90032486	10	Weighted median	-0.43592	0.609749	0.64667	0.195728	2.13654	0.474661
	GCST90032486	10	Inverse variance weighted	-0.0853657	0.590217	0.918176	0.288751	2.91964	0.885
	GCST90032486	10	Simple mode	-1.04428	1.00861	0.351947	0.048745	2.54111	0.327517
	GCST90032486	10	Weighted mode	-0.618991	0.832102	0.538487	0.105409	2.7509	0.475916
Mycoplasmoidaceae abundance	GCST90032487	17	MR Egger	-0.728963	0.580113	0.482409	0.154744	1.5039	0.22812
	GCST90032487	17	Weighted median	-0.0554509	0.369829	0.946058	0.458261	1.95309	0.880815
	GCST90032487	17	Inverse variance weighted	-0.124261	0.262747	0.883149	0.52769	1.47805	0.636263
	GCST90032487	17	Simple mode	-0.58101	0.590035	0.559333	0.175963	1.77795	0.339427
	GCST90032487	17	Weighted mode	-0.145748	0.504579	0.864376	0.321511	2.32386	0.776405
Negativibacillus massiliensis abundance	GCST90032488	9	MR Egger	-0.644741	0.670739	0.524798	0.140944	1.95405	0.368451
	GCST90032488	9	Weighted median	0.0429496	0.326401	1.04389	0.550572	1.97921	0.895312
	GCST90032488	9	Inverse variance weighted	-0.173999	0.22616	0.840297	0.539413	1.30901	0.441678
	GCST90032488	9	Simple mode	0.245869	0.554309	1.27873	0.431462	3.78981	0.669112
	GCST90032488	9	Weighted mode	0.177299	0.592946	1.19399	0.373485	3.81703	0.77255
Negativibacillus sp000435195 abundance	GCST90032489	12	MR Egger	0.375771	0.357622	1.45611	0.722406	2.93501	0.318102
	GCST90032489	12	Weighted median	0.19279	0.145894	1.21263	0.911046	1.61404	0.186354
	GCST90032489	12	Inverse variance weighted	-0.0377949	0.147921	0.96291	0.720565	1.28676	0.79833
	GCST90032489	12	Simple mode	0.23066	0.194181	1.25943	0.860764	1.84274	0.259904
	GCST90032489	12	Weighted mode	0.219108	0.168269	1.24497	0.895208	1.73138	0.219478
Negativibacillus abundance	GCST90032490	7	MR Egger	0.653041	0.38569	1.92137	0.902207	4.09183	0.151201
	GCST90032490	7	Weighted median	-0.0441757	0.21495	0.956786	0.627835	1.45809	0.837169
	GCST90032490	7	Inverse variance weighted	0.0283977	0.159493	1.0288	0.752609	1.40636	0.858684
	GCST90032490	7	Simple mode	-0.151517	0.323427	0.859403	0.455921	1.61996	0.655982
	GCST90032490	7	Weighted mode	0.0278898	0.263743	1.02828	0.61321	1.72431	0.919231
NK4A144 abundance	GCST90032491	8	MR Egger	-4.60704	3.08123	0.00998135	2.37901e-05	4.18777	0.185491
	GCST90032491	8	Weighted median	-0.959602	0.625262	0.383045	0.112465	1.30462	0.124853
	GCST90032491	8	Inverse variance weighted	-0.465268	0.785078	0.627967	0.134792	2.92555	0.553422
	GCST90032491	8	Simple mode	-1.02553	0.955999	0.358606	0.0550624	2.33551	0.318975
	GCST90032491	8	Weighted mode	-1.02553	0.94642	0.358606	0.056106	2.29206	0.314453
Odoribacter laneus abundance	GCST90032492	9	MR Egger	-0.100989	0.425732	0.903943	0.39242	2.08224	0.819284
	GCST90032492	9	Weighted median	-0.190151	0.213144	0.826834	0.544486	1.2556	0.372325
	GCST90032492	9	Inverse variance weighted	-0.162737	0.161893	0.849815	0.618755	1.16716	0.314795
	GCST90032492	9	Simple mode	-0.0273269	0.303383	0.973043	0.536893	1.7635	0.930443
	GCST90032492	9	Weighted mode	-0.112353	0.283875	0.893729	0.51235	1.559	0.702611
Olsenella C abundance	GCST90032493	7	MR Egger	0.540027	0.683766	1.71605	0.44926	6.55487	0.465441
	GCST90032493	7	Weighted median	-0.050756	0.341635	0.950511	0.486577	1.85679	0.881894
	GCST90032493	7	Inverse variance weighted	-0.0821205	0.268233	0.921161	0.544516	1.55833	0.759488
	GCST90032493	7	Simple mode	-0.0768119	0.444247	0.926064	0.387695	2.21203	0.868412
	GCST90032493	7	Weighted mode	-0.0583149	0.461788	0.943353	0.381586	2.33215	0.903635
Omnitrophota abundance	GCST90032494	11	MR Egger	-2.96584	3.73596	0.0515169	3.4028e-05	77.9944	0.447699
	GCST90032494	11	Weighted median	-0.660548	1.22187	0.516568	0.047103	5.66509	0.588781
	GCST90032494	11	Inverse variance weighted	-0.444947	1.03167	0.640859	0.0848371	4.84104	0.66626
	GCST90032494	11	Simple mode	0.137212	2.16141	1.14707	0.0165868	79.3264	0.950633
	GCST90032494	11	Weighted mode	-0.381013	2.08648	0.683169	0.0114415	40.7919	0.858752
Paceibacteria abundance	GCST90032495	7	MR Egger	-0.936357	1.8829	0.392054	0.00978566	15.7073	0.640074
	GCST90032495	7	Weighted median	0.0136144	1.12194	1.01371	0.112435	9.13955	0.990318
	GCST90032495	7	Inverse variance weighted	-0.443134	0.80615	0.642021	0.132233	3.11715	0.582531
	GCST90032495	7	Simple mode	0.565188	1.59474	1.75978	0.0772654	40.0804	0.735157
	GCST90032495	7	Weighted mode	0.780455	1.66874	2.18246	0.0828874	57.4654	0.65651
Paenibacillales abundance	GCST90032496	7	MR Egger	6.10241	2.42606	446.932	3.84714	51921.3	0.0534769
	GCST90032496	7	Weighted median	-1.44004	1.7636	0.236919	0.00747121	7.5129	0.414196
	GCST90032496	7	Inverse variance weighted	0.127711	1.65664	1.13622	0.0441882	29.2161	0.938551
	GCST90032496	7	Simple mode	-3.49601	3.01602	0.0303182	8.21145e-05	11.1941	0.290438
	GCST90032496	7	Weighted mode	-3.54114	4.53421	0.0289804	4.0041e-06	209.751	0.464503
Paenibacillus J abundance	GCST90032497	10	MR Egger	1.03595	1.50383	2.81778	0.147849	53.7024	0.510384
	GCST90032497	10	Weighted median	0.0489383	0.497962	1.05016	0.395713	2.78694	0.921712
	GCST90032497	10	Inverse variance weighted	-0.223537	0.447296	0.799685	0.332792	1.92161	0.61725
	GCST90032497	10	Simple mode	-1.30676	0.940871	0.270694	0.0428148	1.71145	0.198271
	GCST90032497	10	Weighted mode	0.201476	0.783733	1.22321	0.263253	5.68364	0.802904
Pandoraea abundance	GCST90032498	10	MR Egger	1.78321	1.57258	5.94894	0.272793	129.732	0.289653
	GCST90032498	10	Weighted median	-0.198066	0.551014	0.820316	0.278579	2.41554	0.719253
	GCST90032498	10	Inverse variance weighted	-0.0277751	0.404464	0.972607	0.440201	2.14894	0.945251
	GCST90032498	10	Simple mode	-0.0646098	0.797706	0.937433	0.196299	4.47674	0.937219
	GCST90032498	10	Weighted mode	-0.270923	0.766518	0.762675	0.169772	3.4262	0.731892
Parabacteroides johnsonii abundance	GCST90032499	15	MR Egger	0.0930274	0.295747	1.09749	0.61469	1.95951	0.758094
	GCST90032499	15	Weighted median	-0.0321251	0.156769	0.968385	0.712202	1.31672	0.837635
	GCST90032499	15	Inverse variance weighted	-0.0880716	0.111106	0.915695	0.736505	1.13848	0.427963
	GCST90032499	15	Simple mode	-0.0957551	0.264732	0.908687	0.540841	1.52672	0.722973
	GCST90032499	15	Weighted mode	-0.0812903	0.234869	0.921926	0.581798	1.4609	0.734407
Parabacteroides sp000436495 abundance	GCST90032500	6	MR Egger	-0.00844137	0.269742	0.991594	0.584419	1.68245	0.976534
	GCST90032500	6	Weighted median	0.0493488	0.141254	1.05059	0.796515	1.3857	0.726818
	GCST90032500	6	Inverse variance weighted	0.0839333	0.124329	1.08756	0.852355	1.38766	0.499619
	GCST90032500	6	Simple mode	0.072885	0.205051	1.07561	0.719633	1.60767	0.736757
	GCST90032500	6	Weighted mode	0.0611715	0.176039	1.06308	0.752869	1.50111	0.742373
Parabacteroides abundance	GCST90032501	15	MR Egger	-0.014904	0.469149	0.985206	0.392807	2.47101	0.975139
	GCST90032501	15	Weighted median	0.029575	0.143952	1.03002	0.776801	1.36577	0.83722
	GCST90032501	15	Inverse variance weighted	0.0220636	0.105043	1.02231	0.832085	1.25602	0.833633
	GCST90032501	15	Simple mode	0.0746145	0.276713	1.07747	0.626414	1.85331	0.791367
	GCST90032501	15	Weighted mode	0.0542601	0.255481	1.05576	0.639875	1.74195	0.834869
Parachlamydiales abundance	GCST90032502	4	MR Egger	1.69753	1.95119	5.46047	0.119217	250.104	0.476028
	GCST90032502	4	Weighted median	-0.127675	0.845404	0.880139	0.167853	4.61503	0.879958
	GCST90032502	4	Inverse variance weighted	-0.453558	0.762763	0.635363	0.142477	2.83334	0.552094
	GCST90032502	4	Simple mode	-1.36751	1.27215	0.254739	0.0210484	3.08299	0.361152
	GCST90032502	4	Weighted mode	0.359365	0.983221	1.43242	0.208514	9.84023	0.73899
Paraglaciecola abundance	GCST90032503	7	MR Egger	-0.0418581	1.357	0.959006	0.0670996	13.7064	0.976586
	GCST90032503	7	Weighted median	-0.0743066	0.457221	0.928387	0.378909	2.27469	0.870898
	GCST90032503	7	Inverse variance weighted	-0.0389698	0.453383	0.96178	0.395501	2.33885	0.931504
	GCST90032503	7	Simple mode	0.133804	0.853864	1.14317	0.21443	6.09444	0.880618
	GCST90032503	7	Weighted mode	0.172334	0.838028	1.18807	0.229879	6.14028	0.84387
Paramuribaculum sp001689565 abundance	GCST90032504	7	MR Egger	0.0760891	0.536822	1.07906	0.376784	3.09028	0.89282
	GCST90032504	7	Weighted median	0.303283	0.241464	1.3543	0.843676	2.17397	0.20911
	GCST90032504	7	Inverse variance weighted	0.266334	0.191615	1.30517	0.896523	1.90009	0.164546
	GCST90032504	7	Simple mode	0.40921	0.359467	1.50563	0.744274	3.04581	0.298366
	GCST90032504	7	Weighted mode	0.37189	0.357503	1.45047	0.719775	2.92296	0.338318
Pararhizobium abundance	GCST90032505	14	MR Egger	-2.14969	1.02316	0.11652	0.0156846	0.865627	0.0574392
	GCST90032505	14	Weighted median	-0.741636	0.564981	0.476334	0.157395	1.44156	0.189292
	GCST90032505	14	Inverse variance weighted	-0.571988	0.409704	0.564402	0.252838	1.2599	0.162684
	GCST90032505	14	Simple mode	-0.700643	0.897004	0.496266	0.0855401	2.87912	0.448739
	GCST90032505	14	Weighted mode	-0.640563	0.78449	0.526996	0.113249	2.45233	0.428904
Pauljensenia sp000411415 abundance	GCST90032506	10	MR Egger	-1.28284	0.433433	0.277249	0.118556	0.64836	0.0181541
	GCST90032506	10	Weighted median	-0.117118	0.219939	0.88948	0.57799	1.36884	0.594377
	GCST90032506	10	Inverse variance weighted	-0.232115	0.18405	0.792855	0.552748	1.13726	0.207255
	GCST90032506	10	Simple mode	-0.115569	0.4232	0.890859	0.388663	2.04195	0.790952
	GCST90032506	10	Weighted mode	-0.0917307	0.376252	0.912351	0.436405	1.90737	0.812851
Peptococcia abundance	GCST90032507	9	MR Egger	2.08003	0.728104	8.00469	1.92119	33.3518	0.0244502
	GCST90032507	9	Weighted median	0.165068	0.49576	1.17947	0.446364	3.11665	0.739164
	GCST90032507	9	Inverse variance weighted	0.327591	0.368614	1.38762	0.673753	2.85786	0.374159
	GCST90032507	9	Simple mode	-0.364038	0.861529	0.694865	0.128396	3.76053	0.683753
	GCST90032507	9	Weighted mode	-0.402626	0.970576	0.668562	0.0997632	4.48036	0.689166
Phascolarctobacterium sp003150755 abundance	GCST90032508	11	MR Egger	0.627208	0.373567	1.87238	0.90034	3.89385	0.127464
	GCST90032508	11	Weighted median	-0.0587718	0.219087	0.942922	0.61374	1.44866	0.788501
	GCST90032508	11	Inverse variance weighted	-0.0576058	0.184758	0.944022	0.657223	1.35597	0.7552
	GCST90032508	11	Simple mode	-0.191923	0.323615	0.82537	0.437706	1.55638	0.566311
	GCST90032508	11	Weighted mode	0.0417229	0.29331	1.04261	0.586745	1.85264	0.889709
Phocea massiliensis abundance	GCST90032509	8	MR Egger	-0.48195	0.422435	0.617578	0.269841	1.41343	0.2974
	GCST90032509	8	Weighted median	-0.210839	0.257443	0.809905	0.488983	1.34145	0.412802
	GCST90032509	8	Inverse variance weighted	-0.129248	0.204998	0.878756	0.587991	1.31331	0.528378
	GCST90032509	8	Simple mode	-0.185766	0.379855	0.830468	0.394443	1.74849	0.639761
	GCST90032509	8	Weighted mode	-0.220903	0.322866	0.801794	0.425828	1.5097	0.515856
Phocea abundance	GCST90032510	7	MR Egger	-0.49442	0.303544	0.609925	0.33643	1.10575	0.164279
	GCST90032510	7	Weighted median	-0.258782	0.227158	0.771991	0.494597	1.20496	0.254614
	GCST90032510	7	Inverse variance weighted	-0.242756	0.175158	0.784463	0.556513	1.10578	0.165768
	GCST90032510	7	Simple mode	-0.161227	0.318813	0.851099	0.455618	1.58986	0.631097
	GCST90032510	7	Weighted mode	-0.213866	0.273836	0.807456	0.472091	1.38106	0.464491
Photobacterium abundance	GCST90032511	4	MR Egger	-1.36414	1.78761	0.255601	0.00768984	8.49587	0.525125
	GCST90032511	4	Weighted median	-0.234612	0.720443	0.790878	0.192689	3.24611	0.74469
	GCST90032511	4	Inverse variance weighted	-0.321055	0.59267	0.725383	0.227027	2.31771	0.588018
	GCST90032511	4	Simple mode	-0.270473	0.915156	0.763018	0.126923	4.58703	0.78685
	GCST90032511	4	Weighted mode	-0.270473	0.813024	0.763018	0.155051	3.75487	0.76127
Planococcaceae abundance	GCST90032512	7	MR Egger	-0.274749	2.68816	0.759763	0.00391266	147.531	0.922565
	GCST90032512	7	Weighted median	-0.2423	1.12107	0.784821	0.0871965	7.06386	0.828884
	GCST90032512	7	Inverse variance weighted	-0.337836	0.829624	0.713312	0.14031	3.62636	0.68385
	GCST90032512	7	Simple mode	-0.525503	1.60156	0.591258	0.0256152	13.6476	0.75397
	GCST90032512	7	Weighted mode	-0.111948	1.4889	0.894091	0.0483064	16.5485	0.942509
Poseidoniaceae abundance	GCST90032513	12	MR Egger	1.30283	0.903361	3.67971	0.626408	21.6157	0.179821
	GCST90032513	12	Weighted median	-0.558253	0.534163	0.572208	0.200847	1.63021	0.295978
	GCST90032513	12	Inverse variance weighted	-0.0955446	0.406104	0.908878	0.410037	2.0146	0.813998
	GCST90032513	12	Simple mode	-0.689855	0.847594	0.501649	0.0952605	2.64172	0.43297
	GCST90032513	12	Weighted mode	-0.752881	0.737971	0.471008	0.11088	2.00079	0.329546
Prevotella bivia abundance	GCST90032514	7	MR Egger	-0.61077	0.679846	0.542933	0.143235	2.05799	0.410149
	GCST90032514	7	Weighted median	-0.166621	0.238896	0.846521	0.530011	1.35204	0.485515
	GCST90032514	7	Inverse variance weighted	-0.104299	0.196146	0.900956	0.613396	1.32333	0.594907
	GCST90032514	7	Simple mode	-0.525306	0.442724	0.591375	0.248318	1.40837	0.28026
	GCST90032514	7	Weighted mode	-0.447555	0.413157	0.639189	0.284409	1.43653	0.320294
Prevotella buccae abundance	GCST90032515	6	MR Egger	-1.24648	0.70982	0.287515	0.0715236	1.15577	0.153924
	GCST90032515	6	Weighted median	-0.56235	0.281524	0.569868	0.328198	0.989493	0.0457686
	GCST90032515	6	Inverse variance weighted	-0.400269	0.210827	0.67014	0.443308	1.01304	0.0576218
	GCST90032515	6	Simple mode	-0.559653	0.439805	0.571407	0.241311	1.35305	0.259156
	GCST90032515	6	Weighted mode	-0.541678	0.412372	0.581771	0.259259	1.30548	0.246034
Prevotellamassilia sp000437675 abundance	GCST90032516	6	MR Egger	0.252413	0.668532	1.28713	0.34718	4.77186	0.724935
	GCST90032516	6	Weighted median	-0.224426	0.200925	0.798975	0.538893	1.18458	0.264009
	GCST90032516	6	Inverse variance weighted	-0.134908	0.163051	0.873796	0.634773	1.20282	0.408011
	GCST90032516	6	Simple mode	-0.314377	0.298903	0.730244	0.406477	1.3119	0.341058
	GCST90032516	6	Weighted mode	-0.293552	0.234358	0.74561	0.471001	1.18033	0.265751
Prevotellamassilia abundance	GCST90032517	9	MR Egger	0.0332288	0.317825	1.03379	0.554489	1.92739	0.919665
	GCST90032517	9	Weighted median	-0.208927	0.142639	0.811455	0.613547	1.0732	0.142997
	GCST90032517	9	Inverse variance weighted	-0.0923345	0.11376	0.9118	0.729567	1.13955	0.416987
	GCST90032517	9	Simple mode	-0.243914	0.246746	0.783555	0.483098	1.27088	0.351848
	GCST90032517	9	Weighted mode	-0.264473	0.222161	0.76761	0.496631	1.18645	0.267991
Prevotella sp000434975 abundance	GCST90032518	6	MR Egger	0.0468452	0.279682	1.04796	0.605723	1.81307	0.875108
	GCST90032518	6	Weighted median	-0.270333	0.156981	0.763125	0.56101	1.03806	0.0850564
	GCST90032518	6	Inverse variance weighted	-0.225384	0.124982	0.79821	0.624785	1.01977	0.0713356
	GCST90032518	6	Simple mode	-0.371904	0.234365	0.68942	0.435501	1.09139	0.173405
	GCST90032518	6	Weighted mode	-0.31225	0.192553	0.731798	0.50175	1.06732	0.165808
Prevotella sp000436915 abundance	GCST90032519	9	MR Egger	0.314016	0.254636	1.36891	0.831046	2.25489	0.257304
	GCST90032519	9	Weighted median	-0.1297	0.151987	0.878359	0.652075	1.18317	0.393457
	GCST90032519	9	Inverse variance weighted	-0.128515	0.120904	0.8794	0.693859	1.11456	0.287805
	GCST90032519	9	Simple mode	-0.132821	0.243312	0.875622	0.543507	1.41068	0.600029
	GCST90032519	9	Weighted mode	-0.136442	0.220084	0.872457	0.566767	1.34302	0.552532
Prevotella sp002437285 abundance	GCST90032520	8	MR Egger	0.332254	0.399186	1.39411	0.637533	3.04853	0.43709
	GCST90032520	8	Weighted median	0.0215846	0.155745	1.02182	0.753011	1.38659	0.889775
	GCST90032520	8	Inverse variance weighted	-0.00618165	0.129931	0.993837	0.770399	1.28208	0.962054
	GCST90032520	8	Simple mode	0.112015	0.236844	1.11853	0.70314	1.77932	0.650642
	GCST90032520	8	Weighted mode	0.107652	0.225837	1.11366	0.715346	1.73376	0.648111
Prevotella sp002437565 abundance	GCST90032521	12	MR Egger	0.245916	0.289846	1.27879	0.724567	2.25695	0.416041
	GCST90032521	12	Weighted median	0.0731025	0.160226	1.07584	0.785888	1.47277	0.648214
	GCST90032521	12	Inverse variance weighted	0.117019	0.117226	1.12414	0.893378	1.41451	0.318169
	GCST90032521	12	Simple mode	0.413654	0.256408	1.51233	0.914932	2.49981	0.134982
	GCST90032521	12	Weighted mode	0.379812	0.224785	1.46201	0.941043	2.27138	0.119199
Prevotella sp002933775 abundance	GCST90032522	10	MR Egger	0.135314	0.319868	1.1449	0.61163	2.14311	0.683414
	GCST90032522	10	Weighted median	0.021873	0.189945	1.02211	0.704392	1.48315	0.908323
	GCST90032522	10	Inverse variance weighted	0.0408855	0.148299	1.04173	0.778972	1.39313	0.782781
	GCST90032522	10	Simple mode	-0.0392828	0.310128	0.961479	0.523544	1.76574	0.901989
	GCST90032522	10	Weighted mode	-0.153061	0.301233	0.858077	0.475457	1.54861	0.623592
Prevotella sp900317685 abundance	GCST90032523	13	MR Egger	-0.255945	0.292981	0.774185	0.435967	1.37479	0.401012
	GCST90032523	13	Weighted median	-0.155704	0.175271	0.855812	0.606994	1.20663	0.374346
	GCST90032523	13	Inverse variance weighted	-0.0718015	0.133626	0.930716	0.716263	1.20938	0.591038
	GCST90032523	13	Simple mode	-0.248764	0.244093	0.779764	0.483267	1.25817	0.328247
	GCST90032523	13	Weighted mode	-0.196913	0.222275	0.821262	0.531224	1.26966	0.393079
Prevotella sp900318625 abundance	GCST90032524	5	MR Egger	-1.05229	0.972678	0.349136	0.0518842	2.34939	0.358522
	GCST90032524	5	Weighted median	-0.0323699	0.321092	0.968148	0.515969	1.81661	0.9197
	GCST90032524	5	Inverse variance weighted	-0.00148914	0.26035	0.998512	0.59943	1.66329	0.995436
	GCST90032524	5	Simple mode	-0.304633	0.481117	0.737394	0.287187	1.89337	0.561011
	GCST90032524	5	Weighted mode	-0.14417	0.417104	0.865741	0.382245	1.9608	0.747023
Propionibacterium freudenreichii abundance	GCST90032525	10	MR Egger	-0.205732	0.340887	0.814051	0.417333	1.58789	0.562878
	GCST90032525	10	Weighted median	-0.0558939	0.172873	0.945639	0.673865	1.32702	0.74645
	GCST90032525	10	Inverse variance weighted	-0.204373	0.135845	0.815158	0.624609	1.06384	0.132464
	GCST90032525	10	Simple mode	-0.0498432	0.230753	0.951379	0.605247	1.49546	0.833802
	GCST90032525	10	Weighted mode	-0.0442943	0.177915	0.956672	0.675024	1.35584	0.808977
Proteus abundance	GCST90032526	16	MR Egger	-0.286694	0.398195	0.750742	0.343986	1.63848	0.483383
	GCST90032526	16	Weighted median	0.0115637	0.246155	1.01163	0.62444	1.6389	0.962531
	GCST90032526	16	Inverse variance weighted	0.107888	0.182694	1.11392	0.778651	1.59356	0.554831
	GCST90032526	16	Simple mode	-0.148891	0.437837	0.861663	0.365294	2.03251	0.738526
	GCST90032526	16	Weighted mode	-0.167277	0.448866	0.845965	0.35097	2.03908	0.714609
Provencibacterium massiliense abundance	GCST90032527	13	MR Egger	-0.268462	0.534848	0.764554	0.268001	2.18112	0.625603
	GCST90032527	13	Weighted median	-0.0936348	0.236048	0.910615	0.573333	1.44631	0.691605
	GCST90032527	13	Inverse variance weighted	-0.0718743	0.175624	0.930648	0.659616	1.31305	0.682356
	GCST90032527	13	Simple mode	-0.0680562	0.373747	0.934208	0.44906	1.94349	0.85855
	GCST90032527	13	Weighted mode	-0.0422903	0.367188	0.958591	0.466742	1.96875	0.910212
Provencibacterium abundance	GCST90032528	13	MR Egger	-0.289589	0.373163	0.748571	0.360239	1.55552	0.454089
	GCST90032528	13	Weighted median	-0.117542	0.203877	0.889103	0.596223	1.32586	0.564256
	GCST90032528	13	Inverse variance weighted	-0.123753	0.153137	0.883598	0.654488	1.19291	0.419022
	GCST90032528	13	Simple mode	-0.104085	0.309479	0.901148	0.491317	1.65284	0.742434
	GCST90032528	13	Weighted mode	-0.197309	0.300651	0.820937	0.455397	1.47989	0.524035
Providencia abundance	GCST90032529	11	MR Egger	0.384557	0.708045	1.46896	0.3667	5.88452	0.600235
	GCST90032529	11	Weighted median	-0.122805	0.366913	0.884436	0.430867	1.81547	0.737853
	GCST90032529	11	Inverse variance weighted	0.143123	0.309369	1.15387	0.629242	2.11591	0.64363
	GCST90032529	11	Simple mode	-0.225382	0.541675	0.798211	0.27608	2.30781	0.686138
	GCST90032529	11	Weighted mode	-0.262704	0.435126	0.76897	0.327735	1.80425	0.55946
Pseudomonadales abundance	GCST90032530	10	MR Egger	-0.643959	1.33895	0.525209	0.0380707	7.24558	0.643436
	GCST90032530	10	Weighted median	-0.614177	0.893286	0.541086	0.0939476	3.11635	0.491738
	GCST90032530	10	Inverse variance weighted	-0.426346	0.644831	0.65289	0.18448	2.31064	0.5085
	GCST90032530	10	Simple mode	-0.413812	1.30025	0.661125	0.0516995	8.45436	0.757552
	GCST90032530	10	Weighted mode	-0.73233	1.14555	0.480787	0.050914	4.54013	0.538569
Pseudomonas aeruginosa abundance	GCST90032531	12	MR Egger	-0.0189464	0.888164	0.981232	0.172088	5.59489	0.9834
	GCST90032531	12	Weighted median	-0.436272	0.352592	0.646442	0.32389	1.29021	0.215965
	GCST90032531	12	Inverse variance weighted	-0.354561	0.396517	0.701481	0.322474	1.52594	0.37122
	GCST90032531	12	Simple mode	-0.403261	0.515839	0.668138	0.243094	1.83636	0.450857
	GCST90032531	12	Weighted mode	-0.468257	0.485713	0.626092	0.241653	1.62213	0.35573
Psychroserpens abundance	GCST90032532	9	MR Egger	0.205496	0.604414	1.22813	0.375628	4.01545	0.743837
	GCST90032532	9	Weighted median	-0.294493	0.355867	0.744909	0.370838	1.49631	0.407932
	GCST90032532	9	Inverse variance weighted	-0.409521	0.27278	0.663968	0.389002	1.13329	0.133282
	GCST90032532	9	Simple mode	-0.237088	0.575886	0.788922	0.25517	2.43915	0.691374
	GCST90032532	9	Weighted mode	-0.245251	0.615624	0.782508	0.234131	2.61528	0.700773
QALR01 sp003150035 abundance	GCST90032533	3	MR Egger	24.9412	15.5644	6.78922e+10	0.00382968	1.20359e+24	0.355177
	GCST90032533	3	Weighted median	-0.467513	0.43359	0.626558	0.267844	1.46568	0.280927
	GCST90032533	3	Inverse variance weighted	-0.317859	0.378835	0.727706	0.346326	1.52907	0.401445
	GCST90032533	3	Simple mode	-0.695973	0.568897	0.498589	0.163489	1.52054	0.345766
	GCST90032533	3	Weighted mode	-0.702423	0.579466	0.495384	0.159107	1.54239	0.349207
Raoultella abundance	GCST90032534	11	MR Egger	-0.547009	0.388225	0.578678	0.270379	1.23851	0.192435
	GCST90032534	11	Weighted median	-0.205766	0.264025	0.814024	0.485171	1.36578	0.435778
	GCST90032534	11	Inverse variance weighted	-0.155632	0.203764	0.855874	0.574067	1.27602	0.444997
	GCST90032534	11	Simple mode	-0.282052	0.360418	0.754234	0.372145	1.52862	0.452014
	GCST90032534	11	Weighted mode	-0.222351	0.346512	0.800634	0.405955	1.57903	0.53551
RC9 sp900317925 abundance	GCST90032535	7	MR Egger	0.527696	1.12482	1.69502	0.186942	15.3689	0.658717
	GCST90032535	7	Weighted median	0.00132985	0.329033	1.00133	0.525411	1.90834	0.996775
	GCST90032535	7	Inverse variance weighted	0.017586	0.315554	1.01774	0.548318	1.88904	0.955557
	GCST90032535	7	Simple mode	0.0259771	0.435247	1.02632	0.437312	2.40864	0.954346
	GCST90032535	7	Weighted mode	0.0170621	0.410634	1.01721	0.454854	2.27483	0.968205
Rhodanobacter abundance	GCST90032536	11	MR Egger	-0.423669	3.7782	0.65464	0.000398047	1076.64	0.913177
	GCST90032536	11	Weighted median	-0.329969	0.579456	0.718946	0.230916	2.23841	0.569053
	GCST90032536	11	Inverse variance weighted	-0.468137	0.407888	0.626167	0.281507	1.39281	0.251088
	GCST90032536	11	Simple mode	-1.17855	0.983279	0.307726	0.0447898	2.11421	0.258321
	GCST90032536	11	Weighted mode	-1.24804	0.959971	0.287068	0.0437362	1.8842	0.22274
Rhodococcus abundance	GCST90032537	12	MR Egger	-0.928309	0.725417	0.395221	0.095357	1.63805	0.229546
	GCST90032537	12	Weighted median	-0.353394	0.506198	0.702301	0.260399	1.89412	0.485093
	GCST90032537	12	Inverse variance weighted	-0.236151	0.374307	0.789662	0.379161	1.64459	0.528106
	GCST90032537	12	Simple mode	-0.61794	0.81288	0.539054	0.109571	2.65198	0.463126
	GCST90032537	12	Weighted mode	-0.705594	0.669294	0.493815	0.132999	1.83349	0.314381
Rhodovulum abundance	GCST90032538	6	MR Egger	0.214393	0.879077	1.23911	0.22122	6.94058	0.819318
	GCST90032538	6	Weighted median	-0.0987695	0.500821	0.905952	0.339467	2.41776	0.843659
	GCST90032538	6	Inverse variance weighted	0.0655511	0.395586	1.06775	0.491744	2.31845	0.868388
	GCST90032538	6	Simple mode	-0.345705	0.669994	0.707722	0.190349	2.63132	0.627866
	GCST90032538	6	Weighted mode	-0.30181	0.614044	0.739479	0.221943	2.46383	0.643879
Romboutsia ilealis abundance	GCST90032539	10	MR Egger	0.131721	0.581928	1.14079	0.364635	3.56905	0.826604
	GCST90032539	10	Weighted median	0.100046	0.238699	1.10522	0.692252	1.76455	0.675122
	GCST90032539	10	Inverse variance weighted	0.00852941	0.18054	1.00857	0.707987	1.43676	0.962319
	GCST90032539	10	Simple mode	0.191604	0.380907	1.21119	0.574087	2.55533	0.62703
	GCST90032539	10	Weighted mode	0.168562	0.366453	1.1836	0.577131	2.42737	0.656439
Roseibacillus abundance	GCST90032540	4	MR Egger	0.766391	1.03141	2.15199	0.285029	16.2477	0.534875
	GCST90032540	4	Weighted median	0.36203	0.579594	1.43624	0.461177	4.47289	0.532216
	GCST90032540	4	Inverse variance weighted	0.249346	0.489894	1.28319	0.491228	3.35194	0.610767
	GCST90032540	4	Simple mode	-0.248178	0.793484	0.780221	0.164737	3.69526	0.774937
	GCST90032540	4	Weighted mode	0.671675	0.80518	1.95751	0.403945	9.48609	0.465382
Rubneribacter sp002159915 abundance	GCST90032541	8	MR Egger	0.221784	0.872833	1.2483	0.225605	6.90701	0.807905
	GCST90032541	8	Weighted median	0.506694	0.327321	1.6598	0.873843	3.15265	0.121621
	GCST90032541	8	Inverse variance weighted	0.623478	0.242062	1.86541	1.16072	2.99792	0.0100039
	GCST90032541	8	Simple mode	0.486836	0.47778	1.62716	0.637876	4.15073	0.342142
	GCST90032541	8	Weighted mode	0.538655	0.463633	1.7137	0.690689	4.25194	0.283389
RUG013 sp001486445 abundance	GCST90032542	10	MR Egger	-0.125344	0.823477	0.882194	0.175633	4.43121	0.882788
	GCST90032542	10	Weighted median	-0.019591	0.307526	0.9806	0.536687	1.79169	0.949205
	GCST90032542	10	Inverse variance weighted	0.0243743	0.249875	1.02467	0.627896	1.67218	0.922293
	GCST90032542	10	Simple mode	-0.140522	0.501759	0.868905	0.324987	2.32315	0.785763
	GCST90032542	10	Weighted mode	-0.158202	0.504507	0.853678	0.317577	2.29477	0.760988
RUG147 sp900315495 abundance	GCST90032543	4	MR Egger	-0.0606041	1.92277	0.941196	0.0217261	40.7736	0.977718
	GCST90032543	4	Weighted median	-0.1776	0.691078	0.837277	0.216079	3.24434	0.797187
	GCST90032543	4	Inverse variance weighted	0.0658519	0.562482	1.06807	0.354654	3.21658	0.906802
	GCST90032543	4	Simple mode	-0.407664	0.94195	0.665203	0.104991	4.21461	0.694396
	GCST90032543	4	Weighted mode	-0.363829	0.91798	0.69501	0.114972	4.20137	0.718365
RUG147 abundance	GCST90032544	4	MR Egger	-0.202583	1.68264	0.816619	0.0301804	22.096	0.915174
	GCST90032544	4	Weighted median	-0.517935	0.649456	0.595749	0.166815	2.12761	0.425166
	GCST90032544	4	Inverse variance weighted	-0.604029	0.526765	0.546605	0.194662	1.53485	0.251516
	GCST90032544	4	Simple mode	-0.354014	0.859924	0.701865	0.130098	3.78648	0.708219
	GCST90032544	4	Weighted mode	-0.176537	0.763582	0.838167	0.187654	3.74373	0.832033
RUG420 sp900317985 abundance	GCST90032545	10	MR Egger	-0.0252143	0.687564	0.975101	0.253386	3.75246	0.971645
	GCST90032545	10	Weighted median	0.331695	0.398911	1.39333	0.63752	3.04518	0.40569
	GCST90032545	10	Inverse variance weighted	0.419777	0.303651	1.52162	0.839139	2.75918	0.166839
	GCST90032545	10	Simple mode	0.375349	0.561967	1.4555	0.483789	4.37893	0.520943
	GCST90032545	10	Weighted mode	0.325301	0.460365	1.38445	0.561573	3.41308	0.49769
RUG472 sp900319345 abundance	GCST90032546	11	MR Egger	0.0785275	0.520372	1.08169	0.390081	2.99953	0.883378
	GCST90032546	11	Weighted median	-0.401149	0.302438	0.669551	0.37012	1.21122	0.184713
	GCST90032546	11	Inverse variance weighted	-0.375209	0.217113	0.687146	0.448992	1.05162	0.0839567
	GCST90032546	11	Simple mode	-0.545038	0.516512	0.57982	0.210683	1.59572	0.316148
	GCST90032546	11	Weighted mode	-0.508252	0.460654	0.601546	0.243867	1.48383	0.295728
RUG472 abundance	GCST90032547	7	MR Egger	0.489438	0.609608	1.6314	0.493914	5.38852	0.458496
	GCST90032547	7	Weighted median	-0.203062	0.371161	0.816228	0.394342	1.68947	0.584311
	GCST90032547	7	Inverse variance weighted	-0.113884	0.26345	0.892361	0.532461	1.49553	0.665538
	GCST90032547	7	Simple mode	-0.242799	0.53444	0.784429	0.275188	2.23603	0.665581
	GCST90032547	7	Weighted mode	-0.220116	0.477398	0.802425	0.3148	2.04538	0.660986
Ruminococcus A sp000432335 abundance	GCST90032548	8	MR Egger	-0.0461931	0.714269	0.954858	0.235472	3.87202	0.950536
	GCST90032548	8	Weighted median	-0.130132	0.321689	0.877979	0.467366	1.64935	0.685824
	GCST90032548	8	Inverse variance weighted	-0.143473	0.241589	0.866344	0.539568	1.39102	0.552598
	GCST90032548	8	Simple mode	-0.0520972	0.542986	0.949237	0.327473	2.75152	0.926253
	GCST90032548	8	Weighted mode	0.184642	0.476686	1.20279	0.472526	3.06163	0.710009
Ruminococcus C sp000437255 abundance	GCST90032549	9	MR Egger	-0.358194	0.503035	0.698938	0.260763	1.8734	0.499463
	GCST90032549	9	Weighted median	0.257544	0.191393	1.29375	0.889063	1.88264	0.178423
	GCST90032549	9	Inverse variance weighted	0.0281157	0.156347	1.02851	0.757051	1.39732	0.857287
	GCST90032549	9	Simple mode	0.386384	0.375061	1.47165	0.705579	3.06946	0.333058
	GCST90032549	9	Weighted mode	0.411869	0.365247	1.50964	0.73785	3.08871	0.292152
Ruminococcus D bicirculans abundance	GCST90032550	13	MR Egger	0.187506	0.344741	1.20624	0.613739	2.37073	0.597358
	GCST90032550	13	Weighted median	-0.00256241	0.121353	0.997441	0.786302	1.26528	0.983154
	GCST90032550	13	Inverse variance weighted	-0.00869809	0.0865735	0.99134	0.836623	1.17467	0.919971
	GCST90032550	13	Simple mode	-0.203004	0.204222	0.816275	0.547015	1.21807	0.339828
	GCST90032550	13	Weighted mode	-0.0568056	0.189971	0.944778	0.651063	1.371	0.770038
Ruminococcus D abundance	GCST90032551	11	MR Egger	0.433278	0.550329	1.54231	0.52447	4.53545	0.451337
	GCST90032551	11	Weighted median	-0.0141865	0.140667	0.985914	0.748343	1.2989	0.919668
	GCST90032551	11	Inverse variance weighted	-0.00976276	0.111198	0.990285	0.796355	1.23144	0.930038
	GCST90032551	11	Simple mode	-0.315864	0.277511	0.729159	0.423252	1.25616	0.281571
	GCST90032551	11	Weighted mode	0.319667	0.257511	1.37667	0.831059	2.28048	0.242798
Ruminococcus E sp003521625 abundance	GCST90032552	8	MR Egger	0.579011	0.677035	1.78427	0.473323	6.72612	0.425259
	GCST90032552	8	Weighted median	-0.273444	0.280396	0.760755	0.439104	1.31802	0.329456
	GCST90032552	8	Inverse variance weighted	-0.279206	0.205491	0.756384	0.505621	1.13151	0.174234
	GCST90032552	8	Simple mode	-0.299358	0.403622	0.741294	0.336063	1.63516	0.482418
	GCST90032552	8	Weighted mode	-0.304944	0.416525	0.737164	0.325845	1.6677	0.487879
Ruminococcus E sp900100595 abundance	GCST90032553	9	MR Egger	1.19648	1.20758	3.30845	0.310251	35.2806	0.354784
	GCST90032553	9	Weighted median	0.15045	0.457633	1.16236	0.474017	2.85026	0.742339
	GCST90032553	9	Inverse variance weighted	0.663667	0.411514	1.9419	0.86684	4.35026	0.1068
	GCST90032553	9	Simple mode	0.119816	0.728641	1.12729	0.270274	4.70183	0.873465
	GCST90032553	9	Weighted mode	0.119816	0.617594	1.12729	0.335992	3.78218	0.851007
Ruminococcus E sp900314705 abundance	GCST90032554	16	MR Egger	0.163615	0.281118	1.17776	0.678835	2.04338	0.569812
	GCST90032554	16	Weighted median	0.00406925	0.156239	1.00408	0.73922	1.36383	0.979221
	GCST90032554	16	Inverse variance weighted	0.0260118	0.118468	1.02635	0.813681	1.29461	0.826208
	GCST90032554	16	Simple mode	-0.00171726	0.250328	0.998284	0.611182	1.63056	0.994617
	GCST90032554	16	Weighted mode	-0.0087305	0.256764	0.991308	0.599304	1.63972	0.973324
Ruminococcus abundance	GCST90032555	7	MR Egger	-0.672894	1.19217	0.51023	0.0493143	5.27909	0.596842
	GCST90032555	7	Weighted median	0.331806	0.449512	1.39348	0.57739	3.36305	0.460425
	GCST90032555	7	Inverse variance weighted	0.623789	0.337954	1.86599	0.962134	3.61893	0.0649242
	GCST90032555	7	Simple mode	0.3713	0.692148	1.44962	0.373323	5.62888	0.610947
	GCST90032555	7	Weighted mode	0.326685	0.585521	1.38636	0.440019	4.36801	0.597074
Saccharofermentanaceae abundance	GCST90032556	5	MR Egger	-1.9481	1.63617	0.142544	0.00577048	3.52117	0.319417
	GCST90032556	5	Weighted median	-0.426447	0.849708	0.652825	0.123455	3.4521	0.615756
	GCST90032556	5	Inverse variance weighted	-0.369978	0.682043	0.690749	0.181449	2.62959	0.587505
	GCST90032556	5	Simple mode	0.603943	1.14943	1.82932	0.192254	17.4061	0.627064
	GCST90032556	5	Weighted mode	-0.91598	0.957986	0.400124	0.0611984	2.61607	0.393141
Saccharomonospora abundance	GCST90032557	15	MR Egger	-1.94317	0.947577	0.14325	0.0223614	0.917673	0.0610232
	GCST90032557	15	Weighted median	0.16531	0.382743	1.17976	0.55718	2.49799	0.665808
	GCST90032557	15	Inverse variance weighted	0.165358	0.303902	1.17982	0.650321	2.14043	0.586362
	GCST90032557	15	Simple mode	1.1527	0.785379	3.16675	0.679337	14.7619	0.164289
	GCST90032557	15	Weighted mode	1.12421	0.770478	3.07778	0.679819	13.9342	0.166607
SAR324 abundance	GCST90032558	7	MR Egger	0.742496	1.72889	2.10117	0.0709255	62.2474	0.685462
	GCST90032558	7	Weighted median	0.819836	0.776167	2.27013	0.495865	10.3929	0.290848
	GCST90032558	7	Inverse variance weighted	0.532589	0.602112	1.70334	0.523326	5.54407	0.376407
	GCST90032558	7	Simple mode	1.0475	1.14109	2.85052	0.304516	26.6831	0.394031
	GCST90032558	7	Weighted mode	1.16439	1.13044	3.20398	0.349492	29.3726	0.342715
SM23-33 abundance	GCST90032559	16	MR Egger	0.032806	0.788631	1.03335	0.220268	4.84779	0.967406
	GCST90032559	16	Weighted median	-0.650715	0.412836	0.521673	0.232266	1.17168	0.114978
	GCST90032559	16	Inverse variance weighted	-0.436936	0.284085	0.646013	0.370189	1.12735	0.124037
	GCST90032559	16	Simple mode	-0.938987	0.665572	0.391024	0.106086	1.44128	0.178706
	GCST90032559	16	Weighted mode	-0.744807	0.566419	0.474826	0.156455	1.44105	0.208279
Sorangium abundance	GCST90032560	8	MR Egger	0.677057	0.681628	1.96808	0.517403	7.4861	0.35892
	GCST90032560	8	Weighted median	0.183788	0.428277	1.20176	0.519113	2.78211	0.667826
	GCST90032560	8	Inverse variance weighted	0.387608	0.320728	1.47345	0.785827	2.76277	0.226845
	GCST90032560	8	Simple mode	0.233613	0.619941	1.26316	0.374759	4.25756	0.717463
	GCST90032560	8	Weighted mode	0.160843	0.572707	1.1745	0.382257	3.6087	0.786948
Spirillospora abundance	GCST90032561	12	MR Egger	0.292462	0.992818	1.33972	0.191386	9.37818	0.774341
	GCST90032561	12	Weighted median	-0.261781	0.483998	0.769679	0.298073	1.98746	0.588596
	GCST90032561	12	Inverse variance weighted	-0.189562	0.38836	0.827321	0.386452	1.77114	0.625472
	GCST90032561	12	Simple mode	-0.167697	0.76518	0.84561	0.188728	3.78883	0.830539
	GCST90032561	12	Weighted mode	-0.192402	0.776592	0.824975	0.18005	3.77998	0.80889
Spirochaetia abundance	GCST90032562	19	MR Egger	-0.311091	0.628084	0.732647	0.213924	2.50918	0.626729
	GCST90032562	19	Weighted median	-0.1228	0.43841	0.884441	0.37453	2.08858	0.779399
	GCST90032562	19	Inverse variance weighted	-0.186383	0.311453	0.829956	0.450756	1.52816	0.549553
	GCST90032562	19	Simple mode	0.310142	0.760782	1.36362	0.306974	6.05736	0.68833
	GCST90032562	19	Weighted mode	-0.090421	0.659813	0.913546	0.250661	3.32947	0.89252
Sporomusales abundance	GCST90032563	7	MR Egger	-1.0003	1.35466	0.367768	0.0258502	5.2322	0.493442
	GCST90032563	7	Weighted median	-0.0246819	0.718508	0.97562	0.238602	3.98921	0.972597
	GCST90032563	7	Inverse variance weighted	-0.210245	0.571784	0.810386	0.264228	2.48545	0.713097
	GCST90032563	7	Simple mode	0.259839	1.09415	1.29672	0.151876	11.0714	0.820185
	GCST90032563	7	Weighted mode	0.306159	0.985433	1.3582	0.196855	9.37088	0.76655
Staphylococcus A fleurettii abundance	GCST90032564	8	MR Egger	0.234805	0.343966	1.26466	0.644443	2.48179	0.520306
	GCST90032564	8	Weighted median	-0.0300816	0.165051	0.970366	0.702168	1.341	0.855382
	GCST90032564	8	Inverse variance weighted	-0.0880961	0.127005	0.915673	0.71389	1.17449	0.487907
	GCST90032564	8	Simple mode	0.0846035	0.269449	1.08829	0.641775	1.84545	0.762682
	GCST90032564	8	Weighted mode	0.0169575	0.241109	1.0171	0.634057	1.63155	0.945897
Staphylococcus aureus abundance	GCST90032565	9	MR Egger	-0.324524	1.4188	0.722871	0.0448081	11.6618	0.825616
	GCST90032565	9	Weighted median	0.18321	0.453857	1.20107	0.493442	2.92346	0.686454
	GCST90032565	9	Inverse variance weighted	-0.128989	0.321418	0.878984	0.46815	1.65035	0.688191
	GCST90032565	9	Simple mode	0.317882	0.728709	1.37421	0.329431	5.7325	0.674206
	GCST90032565	9	Weighted mode	0.294197	0.732312	1.34205	0.319457	5.63799	0.698396
Stappia abundance	GCST90032566	8	MR Egger	-0.209266	0.694806	0.81118	0.207819	3.16627	0.773438
	GCST90032566	8	Weighted median	-0.299545	0.467796	0.741156	0.296288	1.85398	0.521957
	GCST90032566	8	Inverse variance weighted	0.00615819	0.351254	1.00618	0.505453	2.00294	0.986012
	GCST90032566	8	Simple mode	-0.336401	0.691591	0.714336	0.184165	2.77075	0.64153
	GCST90032566	8	Weighted mode	-0.327127	0.543661	0.720992	0.248403	2.09269	0.566336
Streptacidiphilus abundance	GCST90032567	8	MR Egger	-2.0363	2.27092	0.130511	0.00152266	11.1864	0.404426
	GCST90032567	8	Weighted median	-0.651341	0.584661	0.521346	0.16575	1.63983	0.265258
	GCST90032567	8	Inverse variance weighted	-0.82036	0.438304	0.440273	0.186479	1.03948	0.0612526
	GCST90032567	8	Simple mode	-0.722174	0.912239	0.485695	0.081255	2.9032	0.454549
	GCST90032567	8	Weighted mode	-0.707827	0.835895	0.492714	0.095734	2.53585	0.425112
Streptococcus sanguinis abundance	GCST90032568	8	MR Egger	0.70896	0.79094	2.03188	0.431157	9.57545	0.404592
	GCST90032568	8	Weighted median	-0.00637665	0.31915	0.993644	0.531575	1.85736	0.984059
	GCST90032568	8	Inverse variance weighted	0.120031	0.247847	1.12753	0.693677	1.83274	0.628176
	GCST90032568	8	Simple mode	-0.187718	0.504775	0.828849	0.308179	2.22919	0.720981
	GCST90032568	8	Weighted mode	-0.199486	0.509819	0.819151	0.301576	2.225	0.707221
Succiniclasticum abundance	GCST90032569	18	MR Egger	-0.169066	0.403261	0.844453	0.383101	1.86139	0.68061
	GCST90032569	18	Weighted median	0.0489331	0.250133	1.05015	0.643182	1.71462	0.844901
	GCST90032569	18	Inverse variance weighted	0.119247	0.199888	1.12665	0.761449	1.667	0.550794
	GCST90032569	18	Simple mode	-0.207309	0.430848	0.812769	0.349318	1.89109	0.636535
	GCST90032569	18	Weighted mode	-0.0402427	0.364943	0.960556	0.469761	1.96412	0.913486
Succinivibrionaceae abundance	GCST90032570	16	MR Egger	0.256544	0.492087	1.29246	0.492655	3.39069	0.61028
	GCST90032570	16	Weighted median	0.218819	0.212937	1.24461	0.819928	1.88924	0.304129
	GCST90032570	16	Inverse variance weighted	0.121086	0.194235	1.12872	0.771349	1.65167	0.533022
	GCST90032570	16	Simple mode	0.310386	0.342395	1.36395	0.697182	2.6684	0.378997
	GCST90032570	16	Weighted mode	0.290993	0.302157	1.33776	0.739905	2.41868	0.35079
Succinivibrio abundance	GCST90032571	17	MR Egger	0.0358346	0.343121	1.03648	0.529045	2.03064	0.918206
	GCST90032571	17	Weighted median	0.23994	0.179727	1.27117	0.893753	1.80797	0.18187
	GCST90032571	17	Inverse variance weighted	0.189595	0.126342	1.20876	0.943616	1.54841	0.133447
[truncated: 367 more rows]

## Sheet: Table_S8
Table S8. Mendelian randomization analysis on the causal effect of the cerebrospinal fluid metabolites on sporadic Creutzfeldt-Jakob disease (All).
Trait	id	nsnp	method	b	se	or	or_lci95	or_uci95	pvalue
Glucose levels	GCST90025999	20	MR Egger	0.241822	0.621715	1.27357	0.376537	4.30761	0.701868
	GCST90025999	20	Weighted median	-0.578649	0.361418	0.560655	0.27609	1.13852	0.109365
	GCST90025999	20	Inverse variance weighted	-0.441943	0.258624	0.642786	0.387188	1.06712	0.0874839
	GCST90025999	20	Simple mode	-0.982694	0.681249	0.374301	0.0984761	1.4227	0.165447
	GCST90025999	20	Weighted mode	-0.798048	0.647061	0.450207	0.126655	1.6003	0.232489
Creatinine levels	GCST90026000	15	MR Egger	-0.840598	0.839051	0.431452	0.083314	2.23433	0.334703
	GCST90026000	15	Weighted median	-0.481792	0.436317	0.617676	0.262639	1.45265	0.269496
	GCST90026000	15	Inverse variance weighted	-0.303449	0.338522	0.738267	0.38024	1.43341	0.370042
	GCST90026000	15	Simple mode	-0.385791	0.763476	0.679912	0.152254	3.03625	0.621203
	GCST90026000	15	Weighted mode	-0.461319	0.696072	0.630452	0.161118	2.46695	0.518257
Urate levels	GCST90026001	19	MR Egger	-0.383087	0.512695	0.681753	0.249582	1.86227	0.465151
	GCST90026001	19	Weighted median	0.116498	0.169002	1.12356	0.806747	1.56477	0.490615
	GCST90026001	19	Inverse variance weighted	0.0519592	0.161577	1.05333	0.767412	1.44578	0.747774
	GCST90026001	19	Simple mode	0.202953	0.340885	1.22501	0.628021	2.38951	0.559007
	GCST90026001	19	Weighted mode	0.0787947	0.314427	1.08198	0.584217	2.00385	0.804963
Bilirubin (z,z) levels	GCST90026002	23	MR Egger	0.0516159	0.121188	1.05297	0.830345	1.33529	0.674504
	GCST90026002	23	Weighted median	0.201296	0.0779747	1.22299	1.04966	1.42494	0.00983558
	GCST90026002	23	Inverse variance weighted	0.116973	0.0643149	1.12409	0.990957	1.27511	0.0689497
	GCST90026002	23	Simple mode	0.235851	0.151309	1.26599	0.941092	1.70304	0.133328
	GCST90026002	23	Weighted mode	0.20452	0.12996	1.22694	0.951038	1.58287	0.129825
Cholesterol levels	GCST90026003	46	MR Egger	-0.0328369	0.0875094	0.967696	0.815173	1.14876	0.709286
	GCST90026003	46	Weighted median	-0.0120667	0.0884378	0.988006	0.830768	1.175	0.891472
	GCST90026003	46	Inverse variance weighted	-0.00226537	0.0595024	0.997737	0.887905	1.12115	0.96963
	GCST90026003	46	Simple mode	-0.138349	0.198104	0.870794	0.59059	1.28394	0.488541
	GCST90026003	46	Weighted mode	0.0228482	0.133549	1.02311	0.787488	1.32923	0.864924
Lysine levels	GCST90026004	9	MR Egger	1.01376	0.722457	2.75594	0.668808	11.3563	0.203323
	GCST90026004	9	Weighted median	0.292806	0.345843	1.34018	0.68042	2.63968	0.397192
	GCST90026004	9	Inverse variance weighted	0.419668	0.27088	1.52146	0.894709	2.58724	0.121316
	GCST90026004	9	Simple mode	0.237885	0.532777	1.26856	0.446482	3.6043	0.667075
	GCST90026004	9	Weighted mode	0.113037	0.531129	1.11967	0.395353	3.17101	0.836787
Tyrosine levels	GCST90026005	16	MR Egger	0.445167	0.441238	1.56075	0.65727	3.70615	0.330141
	GCST90026005	16	Weighted median	-0.0648856	0.22526	0.937175	0.602664	1.45736	0.77331
	GCST90026005	16	Inverse variance weighted	0.0966545	0.173796	1.10148	0.783499	1.54851	0.578117
	GCST90026005	16	Simple mode	-0.124287	0.3876	0.883127	0.413134	1.8878	0.752895
	GCST90026005	16	Weighted mode	-0.110766	0.368038	0.895148	0.435125	1.84152	0.767573
Pyroglutamine levels	GCST90026006	16	MR Egger	0.350839	0.213659	1.42026	0.934323	2.15893	0.122844
	GCST90026006	16	Weighted median	0.145935	0.122802	1.15712	0.909593	1.47201	0.234687
	GCST90026006	16	Inverse variance weighted	0.122287	0.0898281	1.13008	0.947644	1.34763	0.173404
	GCST90026006	16	Simple mode	0.1745	0.207769	1.19065	0.79237	1.78913	0.414166
	GCST90026006	16	Weighted mode	0.120958	0.213277	1.12858	0.742996	1.71426	0.579007
Cortisol levels	GCST90026007	29	MR Egger	0.0485553	0.13103	1.04975	0.811993	1.35713	0.713852
	GCST90026007	29	Weighted median	-0.0147043	0.0983996	0.985403	0.812558	1.19502	0.881211
	GCST90026007	29	Inverse variance weighted	0.0246763	0.0818663	1.02498	0.873033	1.20338	0.763092
	GCST90026007	29	Simple mode	0.126548	0.178127	1.1349	0.80045	1.6091	0.483309
	GCST90026007	29	Weighted mode	0.00763021	0.111693	1.00766	0.809541	1.25426	0.946021
Lactate levels	GCST90026008	20	MR Egger	0.956399	0.697554	2.60231	0.663115	10.2124	0.187205
	GCST90026008	20	Weighted median	0.130403	0.332601	1.13929	0.593632	2.1865	0.695007
	GCST90026008	20	Inverse variance weighted	0.0903463	0.248718	1.09455	0.672239	1.78217	0.71642
	GCST90026008	20	Simple mode	0.342351	0.674241	1.40825	0.375626	5.27967	0.617467
	GCST90026008	20	Weighted mode	0.328078	0.655409	1.3883	0.384226	5.01623	0.622423
Sulfate levels	GCST90026009	24	MR Egger	-0.510152	0.459777	0.600404	0.243822	1.47848	0.279169
	GCST90026009	24	Weighted median	-0.184451	0.285114	0.831561	0.475555	1.45408	0.517673
	GCST90026009	24	Inverse variance weighted	-0.0563467	0.196866	0.945211	0.642618	1.39029	0.774711
	GCST90026009	24	Simple mode	-0.722477	0.588477	0.485548	0.153218	1.5387	0.231975
	GCST90026009	24	Weighted mode	-0.527366	0.51043	0.590157	0.217011	1.60492	0.312261
1,5-anhydroglucitol (1,5-ag) levels	GCST90026010	52	MR Egger	0.0542001	0.0614502	1.0557	0.935904	1.19082	0.381989
	GCST90026010	52	Weighted median	0.0758622	0.0563664	1.07881	0.965976	1.20483	0.178342
	GCST90026010	52	Inverse variance weighted	0.0374514	0.0380106	1.03816	0.963629	1.11846	0.324482
	GCST90026010	52	Simple mode	0.0823003	0.131118	1.08578	0.839717	1.40395	0.533012
	GCST90026010	52	Weighted mode	0.10069	0.118311	1.10593	0.877043	1.39456	0.398713
Kynurenine levels	GCST90026011	11	MR Egger	0.667045	0.388612	1.94847	0.909704	4.17337	0.120207
	GCST90026011	11	Weighted median	0.225802	0.187111	1.25333	0.868544	1.80858	0.227518
	GCST90026011	11	Inverse variance weighted	0.210689	0.144127	1.23453	0.930717	1.63751	0.143789
	GCST90026011	11	Simple mode	0.280192	0.282943	1.32338	0.760046	2.30426	0.345394
	GCST90026011	11	Weighted mode	0.260202	0.296377	1.29719	0.725644	2.31892	0.400576
Asparagine levels	GCST90026012	16	MR Egger	-0.476477	0.529968	0.620967	0.219761	1.75463	0.38382
	GCST90026012	16	Weighted median	-0.0923548	0.315859	0.911782	0.490937	1.69338	0.769987
	GCST90026012	16	Inverse variance weighted	-0.106499	0.226457	0.898976	0.576746	1.40124	0.638153
	GCST90026012	16	Simple mode	0.00252387	0.565301	1.00253	0.331056	3.03592	0.996497
	GCST90026012	16	Weighted mode	-0.0180471	0.550086	0.982115	0.334133	2.88672	0.97426
Glycine levels	GCST90026013	30	MR Egger	-0.0629257	0.160773	0.939013	0.685202	1.28684	0.698469
	GCST90026013	30	Weighted median	0.0299464	0.12796	1.0304	0.801833	1.32412	0.814962
	GCST90026013	30	Inverse variance weighted	0.0170995	0.0913892	1.01725	0.850421	1.2168	0.851577
	GCST90026013	30	Simple mode	0.154856	0.229749	1.16749	0.744195	1.83155	0.505635
	GCST90026013	30	Weighted mode	-0.0076982	0.202872	0.992331	0.666759	1.47688	0.969991
Proline levels	GCST90026014	19	MR Egger	-0.132391	0.1462	0.875999	0.657742	1.16668	0.377834
	GCST90026014	19	Weighted median	-0.0130776	0.110069	0.987008	0.795478	1.22465	0.905424
	GCST90026014	19	Inverse variance weighted	-0.0203198	0.0793682	0.979885	0.838717	1.14481	0.797935
	GCST90026014	19	Simple mode	0.0689705	0.184347	1.0714	0.746508	1.5377	0.712675
	GCST90026014	19	Weighted mode	-0.0234855	0.165266	0.976788	0.706518	1.35045	0.888574
Ornithine levels	GCST90026015	28	MR Egger	0.158467	0.298316	1.17171	0.652965	2.10258	0.599786
	GCST90026015	28	Weighted median	-0.0708656	0.180586	0.931587	0.653892	1.32721	0.694747
	GCST90026015	28	Inverse variance weighted	-0.204703	0.131838	0.814889	0.629326	1.05517	0.120499
	GCST90026015	28	Simple mode	0.0373917	0.324008	1.0381	0.550096	1.95902	0.908979
	GCST90026015	28	Weighted mode	0.00192284	0.325076	1.00192	0.529816	1.89472	0.995324
Citrulline levels	GCST90026016	15	MR Egger	0.615591	0.491156	1.85075	0.706752	4.84651	0.232152
	GCST90026016	15	Weighted median	0.0706671	0.222915	1.07322	0.693332	1.66127	0.751233
	GCST90026016	15	Inverse variance weighted	-0.0472501	0.16669	0.953849	0.688003	1.32242	0.776824
	GCST90026016	15	Simple mode	0.375619	0.429881	1.45589	0.626913	3.38104	0.396982
	GCST90026016	15	Weighted mode	0.383589	0.423636	1.46754	0.639712	3.36664	0.380536
Acetoacetate levels	GCST90026017	14	MR Egger	-0.221574	0.256547	0.801257	0.484613	1.32479	0.404697
	GCST90026017	14	Weighted median	0.0312785	0.0654998	1.03177	0.907464	1.17311	0.632981
	GCST90026017	14	Inverse variance weighted	-0.00263077	0.0521306	0.997373	0.900499	1.10467	0.959752
	GCST90026017	14	Simple mode	0.0411177	0.103294	1.04197	0.851005	1.2758	0.697041
	GCST90026017	14	Weighted mode	0.0388329	0.0972198	1.0396	0.859231	1.25782	0.696058
Sphingomyelin (d18:1/14:0, d16:1/16:0) levels	GCST90026018	52	MR Egger	-0.0964486	0.0812062	0.908057	0.774442	1.06472	0.240564
	GCST90026018	52	Weighted median	-0.0256368	0.0552795	0.974689	0.874604	1.08623	0.642815
	GCST90026018	52	Inverse variance weighted	-0.0578802	0.0396314	0.943763	0.873229	1.01999	0.144163
	GCST90026018	52	Simple mode	0.043547	0.145099	1.04451	0.785962	1.38811	0.765306
	GCST90026018	52	Weighted mode	0.0230444	0.120183	1.02331	0.808549	1.29512	0.848704
Sphingomyelin (d18:1/18:1, d18:2/18:0) levels	GCST90026019	40	MR Egger	-0.246263	0.181117	0.781717	0.548124	1.11486	0.181943
	GCST90026019	40	Weighted median	-0.216308	0.123573	0.805487	0.632225	1.02623	0.0800412
	GCST90026019	40	Inverse variance weighted	-0.0647346	0.096638	0.937316	0.775579	1.13278	0.502943
	GCST90026019	40	Simple mode	-0.28654	0.276408	0.750857	0.436791	1.29075	0.306283
	GCST90026019	40	Weighted mode	-0.28654	0.231725	0.750857	0.47677	1.18251	0.223649
Sphingomyelin (d18:1/20:0, d16:1/22:0) levels	GCST90026020	114	MR Egger	0.060403	0.0497256	1.06226	0.963619	1.17101	0.227025
	GCST90026020	114	Weighted median	0.0172883	0.03628	1.01744	0.947602	1.09242	0.633702
	GCST90026020	114	Inverse variance weighted	0.0102212	0.0250169	1.01027	0.961932	1.06104	0.682854
	GCST90026020	114	Simple mode	-0.0343697	0.092637	0.966214	0.805785	1.15858	0.711321
	GCST90026020	114	Weighted mode	0.00850712	0.0841054	1.00854	0.855269	1.18929	0.919612
Sphingomyelin (d18:1/20:1, d18:2/20:0) levels	GCST90026021	25	MR Egger	0.028957	0.078814	1.02938	0.882039	1.20133	0.716673
	GCST90026021	25	Weighted median	0.044171	0.0551352	1.04516	0.938105	1.16443	0.42305
	GCST90026021	25	Inverse variance weighted	0.00768478	0.0387562	1.00771	0.934001	1.08724	0.842822
	GCST90026021	25	Simple mode	0.0849549	0.105737	1.08867	0.884892	1.33937	0.429597
	GCST90026021	25	Weighted mode	0.0930065	0.101101	1.09747	0.900189	1.33798	0.366759
Sphingomyelin (d18:1/22:1, d18:2/22:0, d16:1/24:1) levels	GCST90026022	66	MR Egger	0.10954	0.0527933	1.11576	1.00608	1.2374	0.0420234
	GCST90026022	66	Weighted median	0.0121603	0.0418464	1.01223	0.932526	1.09876	0.771362
	GCST90026022	66	Inverse variance weighted	0.0180586	0.0311441	1.01822	0.957927	1.08231	0.562021
	GCST90026022	66	Simple mode	0.0159017	0.11257	1.01603	0.814863	1.26686	0.888101
	GCST90026022	66	Weighted mode	0.00963288	0.0930279	1.00968	0.841389	1.21163	0.917847
Sphingomyelin (d18:1/24:1, d18:2/24:0) levels	GCST90026023	46	MR Egger	0.0695409	0.089326	1.07202	0.89984	1.27714	0.440437
	GCST90026023	46	Weighted median	0.0255822	0.0742791	1.02591	0.886916	1.18669	0.730541
	GCST90026023	46	Inverse variance weighted	0.00122123	0.0517909	1.00122	0.904576	1.10819	0.981188
	GCST90026023	46	Simple mode	-0.017523	0.156869	0.98263	0.722538	1.33635	0.911554
	GCST90026023	46	Weighted mode	0.00374539	0.155665	1.00375	0.739813	1.36186	0.980911
Sphingomyelin (d18:2/16:0, d18:1/16:1) levels	GCST90026024	74	MR Egger	0.0521078	0.0666364	1.05349	0.924502	1.20047	0.436795
	GCST90026024	74	Weighted median	-0.0558173	0.054093	0.945712	0.850578	1.05149	0.302131
	GCST90026024	74	Inverse variance weighted	-0.00874407	0.0357476	0.991294	0.924216	1.06324	0.806762
	GCST90026024	74	Simple mode	-0.168124	0.131867	0.845249	0.652736	1.09454	0.206367
	GCST90026024	74	Weighted mode	-0.142316	0.11397	0.867348	0.693713	1.08444	0.215761
Sphingomyelin (d18:2/24:1, d18:1/24:2) levels	GCST90026025	50	MR Egger	-0.0595557	0.088396	0.942183	0.792303	1.12042	0.50371
	GCST90026025	50	Weighted median	-0.0193315	0.0728157	0.980854	0.850398	1.13132	0.790636
	GCST90026025	50	Inverse variance weighted	-0.03266	0.0521759	0.967868	0.873782	1.07208	0.531341
	GCST90026025	50	Simple mode	-0.133876	0.165031	0.874698	0.632968	1.20875	0.421162
	GCST90026025	50	Weighted mode	0.121384	0.158339	1.12906	0.827819	1.53992	0.446991
Allantoin levels	GCST90026026	18	MR Egger	-0.315688	0.287369	0.729287	0.415226	1.28089	0.288223
	GCST90026026	18	Weighted median	0.117209	0.145693	1.12435	0.845058	1.49596	0.421114
	GCST90026026	18	Inverse variance weighted	0.0657569	0.118845	1.06797	0.846047	1.3481	0.58006
	GCST90026026	18	Simple mode	0.0923489	0.250605	1.09675	0.6711	1.79236	0.717047
	GCST90026026	18	Weighted mode	0.107588	0.250366	1.11359	0.681725	1.81903	0.672794
Alpha-ketoglutarate levels	GCST90026027	27	MR Egger	0.132291	0.202263	1.14144	0.767862	1.69677	0.51905
	GCST90026027	27	Weighted median	-0.0686659	0.147766	0.933639	0.698872	1.24727	0.642152
	GCST90026027	27	Inverse variance weighted	-0.0633189	0.105035	0.938644	0.764	1.15321	0.546617
	GCST90026027	27	Simple mode	0.0353313	0.257404	1.03596	0.625514	1.71574	0.891883
	GCST90026027	27	Weighted mode	-0.0651915	0.261508	0.936888	0.561161	1.56418	0.805095
Dimethylglycine levels	GCST90026028	64	MR Egger	0.0626416	0.0627833	1.06465	0.941375	1.20406	0.322282
	GCST90026028	64	Weighted median	-0.0414497	0.0532544	0.959398	0.864306	1.06495	0.436373
	GCST90026028	64	Inverse variance weighted	0.0112644	0.0338635	1.01133	0.946383	1.08073	0.739406
	GCST90026028	64	Simple mode	0.170312	0.113886	1.18567	0.948471	1.4822	0.139786
	GCST90026028	64	Weighted mode	-0.0667347	0.0840969	0.935443	0.793291	1.10307	0.430439
Glucuronate levels	GCST90026029	104	MR Egger	-0.0179706	0.0531154	0.98219	0.88508	1.08995	0.735809
	GCST90026029	104	Weighted median	0.0233709	0.0410728	1.02365	0.94447	1.10946	0.569348
	GCST90026029	104	Inverse variance weighted	0.025722	0.0268023	1.02606	0.973546	1.0814	0.337209
	GCST90026029	104	Simple mode	0.0936719	0.111105	1.0982	0.883297	1.36539	0.401129
	GCST90026029	104	Weighted mode	-0.0786815	0.0927076	0.924334	0.770752	1.10852	0.398013
Glycerol 3-phosphate levels	GCST90026030	9	MR Egger	0.0311177	0.102548	1.03161	0.843769	1.26126	0.770371
	GCST90026030	9	Weighted median	0.00602997	0.0415374	1.00605	0.927388	1.09138	0.884577
	GCST90026030	9	Inverse variance weighted	0.00231253	0.0328592	1.00232	0.939797	1.06899	0.943894
	GCST90026030	9	Simple mode	0.007084	0.0644841	1.00711	0.887537	1.14279	0.915229
	GCST90026030	9	Weighted mode	0.00940353	0.0654131	1.00945	0.88798	1.14753	0.889248
Hypoxanthine levels	GCST90026031	11	MR Egger	-0.986996	0.805004	0.372695	0.0769342	1.80545	0.251282
	GCST90026031	11	Weighted median	-0.112188	0.178478	0.893876	0.630019	1.26824	0.529621
	GCST90026031	11	Inverse variance weighted	0.093239	0.181922	1.09772	0.76849	1.56801	0.608285
	GCST90026031	11	Simple mode	-0.320884	0.316148	0.725508	0.390419	1.3482	0.334044
	GCST90026031	11	Weighted mode	-0.33572	0.278457	0.714823	0.414163	1.23375	0.255707
3-indoxyl sulfate levels	GCST90026032	35	MR Egger	0.0585889	0.061336	1.06034	0.940231	1.19579	0.346416
	GCST90026032	35	Weighted median	0.0532055	0.039871	1.05465	0.975367	1.14037	0.182059
	GCST90026032	35	Inverse variance weighted	0.0192185	0.0289554	1.0194	0.963162	1.07893	0.506866
	GCST90026032	35	Simple mode	0.0622338	0.0827833	1.06421	0.904818	1.25168	0.457364
	GCST90026032	35	Weighted mode	0.0779441	0.0815243	1.08106	0.921416	1.26837	0.345779
Inosine levels	GCST90026033	27	MR Egger	-0.11359	0.344333	0.892624	0.454534	1.75295	0.744235
	GCST90026033	27	Weighted median	-0.0368745	0.216606	0.963797	0.630387	1.47355	0.864823
	GCST90026033	27	Inverse variance weighted	0.153262	0.171349	1.16563	0.833116	1.63086	0.371085
	GCST90026033	27	Simple mode	-0.199748	0.401669	0.818937	0.372686	1.79953	0.623161
	GCST90026033	27	Weighted mode	-0.173359	0.369455	0.840836	0.407591	1.7346	0.642818
Malate levels	GCST90026034	24	MR Egger	-0.50467	0.481066	0.603705	0.235143	1.54995	0.305537
	GCST90026034	24	Weighted median	-0.0264586	0.32784	0.973888	0.512207	1.85171	0.935676
	GCST90026034	24	Inverse variance weighted	-0.0886142	0.24147	0.915199	0.570127	1.46913	0.713635
	GCST90026034	24	Simple mode	-0.0375496	0.554771	0.963147	0.324685	2.85708	0.946621
	GCST90026034	24	Weighted mode	-0.0214202	0.55255	0.978808	0.331403	2.89093	0.969411
Taurine levels	GCST90026035	17	MR Egger	0.161929	0.755754	1.17578	0.267309	5.17173	0.833228
	GCST90026035	17	Weighted median	0.0624808	0.264389	1.06447	0.63399	1.78726	0.813183
	GCST90026035	17	Inverse variance weighted	0.135471	0.231382	1.14508	0.727575	1.80215	0.55822
	GCST90026035	17	Simple mode	0.362665	0.542066	1.43715	0.496692	4.15834	0.513007
	GCST90026035	17	Weighted mode	0.350218	0.481189	1.41938	0.552715	3.64497	0.477242
Uridine levels	GCST90026036	18	MR Egger	0.0323698	0.42275	1.0329	0.451031	2.36543	0.939915
	GCST90026036	18	Weighted median	-0.0905824	0.178048	0.913399	0.644322	1.29485	0.610925
	GCST90026036	18	Inverse variance weighted	-0.136914	0.130058	0.872046	0.675821	1.12524	0.292474
	GCST90026036	18	Simple mode	-0.0728341	0.310779	0.929755	0.505625	1.70966	0.817505
	GCST90026036	18	Weighted mode	-0.0300253	0.296675	0.970421	0.542532	1.73578	0.920571
Xanthine levels	GCST90026037	13	MR Egger	-0.276434	0.696636	0.758483	0.193623	2.97122	0.699096
	GCST90026037	13	Weighted median	-0.260801	0.286184	0.770435	0.439674	1.35002	0.362136
	GCST90026037	13	Inverse variance weighted	-0.000589535	0.273808	0.999411	0.584351	1.70928	0.998282
	GCST90026037	13	Simple mode	-0.361257	0.473725	0.6968	0.275338	1.7634	0.460437
	GCST90026037	13	Weighted mode	-0.339684	0.437716	0.711996	0.301916	1.67907	0.452752
Phosphate levels	GCST90026038	12	MR Egger	0.241257	2.17531	1.27285	0.0179108	90.456	0.913884
	GCST90026038	12	Weighted median	-0.632245	0.773529	0.531397	0.116675	2.42025	0.413727
	GCST90026038	12	Inverse variance weighted	-0.770741	0.598786	0.46267	0.143079	1.49613	0.198034
	GCST90026038	12	Simple mode	-0.253702	1.3282	0.775923	0.0574421	10.4811	0.851996
	GCST90026038	12	Weighted mode	-0.298995	1.27016	0.741563	0.0615123	8.93993	0.818224
3-hydroxyisobutyrate levels	GCST90026039	15	MR Egger	-0.0904604	0.497371	0.913511	0.344622	2.4215	0.858485
	GCST90026039	15	Weighted median	-0.0624712	0.259121	0.93944	0.565329	1.56112	0.809486
	GCST90026039	15	Inverse variance weighted	-0.0792354	0.217149	0.923822	0.603597	1.41394	0.715194
	GCST90026039	15	Simple mode	-0.132155	0.453113	0.876205	0.360502	2.12963	0.774824
	GCST90026039	15	Weighted mode	-0.244221	0.465605	0.783314	0.314488	1.95104	0.608119
5-oxoproline levels	GCST90026040	20	MR Egger	-0.113399	0.467463	0.892794	0.35714	2.23184	0.81107
	GCST90026040	20	Weighted median	-0.299231	0.306769	0.741388	0.406367	1.35261	0.329348
	GCST90026040	20	Inverse variance weighted	-0.201075	0.216755	0.817851	0.534772	1.25078	0.353584
	GCST90026040	20	Simple mode	-0.547486	0.538173	0.578402	0.201432	1.66086	0.321789
	GCST90026040	20	Weighted mode	-0.387793	0.531805	0.678552	0.239277	1.92427	0.474772
P-cresol sulfate levels	GCST90026041	46	MR Egger	0.0501406	0.053171	1.05142	0.947361	1.16691	0.350827
	GCST90026041	46	Weighted median	0.0552642	0.0378099	1.05682	0.981333	1.13811	0.143842
	GCST90026041	46	Inverse variance weighted	0.0154975	0.0282999	1.01562	0.960818	1.07354	0.583955
	GCST90026041	46	Simple mode	0.0820737	0.0785501	1.08554	0.930638	1.26621	0.301669
	GCST90026041	46	Weighted mode	0.0916276	0.073096	1.09596	0.94967	1.26478	0.216489
(N(1) + N(8))-acetylspermidine levels	GCST90026042	63	MR Egger	0.0092121	0.0585358	1.00925	0.899858	1.13195	0.875469
	GCST90026042	63	Weighted median	0.0292883	0.0434418	1.02972	0.945674	1.12124	0.500187
	GCST90026042	63	Inverse variance weighted	-0.00429293	0.0311974	0.995716	0.936655	1.0585	0.890552
	GCST90026042	63	Simple mode	0.0806894	0.108352	1.08403	0.876621	1.34052	0.459268
	GCST90026042	63	Weighted mode	0.0575433	0.0959188	1.05923	0.877694	1.27832	0.550748
1,2-dipalmitoyl-gpc (16:0/16:0) levels	GCST90026043	23	MR Egger	-0.111686	0.210982	0.894325	0.591431	1.35234	0.602105
	GCST90026043	23	Weighted median	-0.139032	0.141855	0.8702	0.658976	1.14913	0.327036
	GCST90026043	23	Inverse variance weighted	-0.0101501	0.10432	0.989901	0.806851	1.21448	0.92249
	GCST90026043	23	Simple mode	-0.206968	0.259604	0.813045	0.488805	1.35236	0.433828
	GCST90026043	23	Weighted mode	-0.212186	0.26179	0.808814	0.484183	1.3511	0.426323
1-(1-enyl-palmitoyl)-2-arachidonoyl-gpc (p-16:0/20:4) levels	GCST90026044	36	MR Egger	0.0171261	0.0961199	1.01727	0.842595	1.22816	0.859643
	GCST90026044	36	Weighted median	0.0496117	0.0570731	1.05086	0.939646	1.17524	0.384701
	GCST90026044	36	Inverse variance weighted	0.0293142	0.0445067	1.02975	0.943726	1.12361	0.510123
	GCST90026044	36	Simple mode	0.098532	0.130426	1.10355	0.854616	1.42499	0.455025
	GCST90026044	36	Weighted mode	0.0882017	0.120035	1.09221	0.863237	1.38191	0.467356
1-(1-enyl-palmitoyl)-2-oleoyl-gpc (p-16:0/18:1) levels	GCST90026045	53	MR Egger	0.0711006	0.0924744	1.07369	0.8957	1.28705	0.445518
	GCST90026045	53	Weighted median	0.0137156	0.0724737	1.01381	0.879561	1.16855	0.849897
	GCST90026045	53	Inverse variance weighted	0.0169999	0.0523876	1.01715	0.917888	1.12714	0.745558
	GCST90026045	53	Simple mode	-0.175489	0.152022	0.839047	0.622848	1.13029	0.253629
	GCST90026045	53	Weighted mode	-0.0562147	0.127558	0.945336	0.736218	1.21385	0.661258
1-arachidonoyl-gpc (20:4n6) levels	GCST90026046	35	MR Egger	0.0442286	0.0934528	1.04522	0.870281	1.25533	0.639135
	GCST90026046	35	Weighted median	0.0300692	0.0723936	1.03053	0.894203	1.18763	0.67788
	GCST90026046	35	Inverse variance weighted	0.0439237	0.0540029	1.0449	0.939956	1.16157	0.416013
	GCST90026046	35	Simple mode	-0.108357	0.1638	0.897308	0.650897	1.237	0.512738
	GCST90026046	35	Weighted mode	-0.0598158	0.138837	0.941938	0.717534	1.23652	0.669307
1-linoleoyl-gpc (18:2) levels	GCST90026047	38	MR Egger	0.0885252	0.0835097	1.09256	0.927601	1.28686	0.296178
	GCST90026047	38	Weighted median	-0.0221515	0.0580324	0.978092	0.872934	1.09592	0.702677
	GCST90026047	38	Inverse variance weighted	0.011053	0.0462567	1.01111	0.923476	1.10707	0.811146
	GCST90026047	38	Simple mode	-0.0547664	0.12387	0.946706	0.742634	1.20686	0.660971
	GCST90026047	38	Weighted mode	-0.0439897	0.108433	0.956964	0.773741	1.18357	0.687309
1-methylhistidine levels	GCST90026048	28	MR Egger	0.0409979	0.148646	1.04185	0.77853	1.39423	0.784875
	GCST90026048	28	Weighted median	0.153782	0.089108	1.16624	0.979347	1.38879	0.0843843
	GCST90026048	28	Inverse variance weighted	0.118279	0.0675441	1.12556	0.985991	1.28488	0.0799226
	GCST90026048	28	Simple mode	0.196348	0.162118	1.21695	0.885678	1.67213	0.236334
	GCST90026048	28	Weighted mode	0.186448	0.153205	1.20496	0.892407	1.62699	0.23414
1-methylnicotinamide levels	GCST90026049	84	MR Egger	-0.0264527	0.0313924	0.973894	0.915778	1.0357	0.401877
	GCST90026049	84	Weighted median	0.00706115	0.0269235	1.00709	0.95532	1.06166	0.793116
	GCST90026049	84	Inverse variance weighted	0.0112174	0.0184589	1.01128	0.975347	1.04854	0.543388
	GCST90026049	84	Simple mode	-0.0457118	0.0683782	0.955317	0.835493	1.09233	0.50566
	GCST90026049	84	Weighted mode	-0.0509015	0.0611539	0.950372	0.843021	1.07139	0.407599
1-myristoyl-2-palmitoyl-gpc (14:0/16:0) levels	GCST90026050	52	MR Egger	0.152863	0.145455	1.16517	0.87614	1.54954	0.298344
	GCST90026050	52	Weighted median	-0.092205	0.0929749	0.911918	0.760001	1.0942	0.321335
	GCST90026050	52	Inverse variance weighted	-0.0117729	0.0764427	0.988296	0.850781	1.14804	0.877603
	GCST90026050	52	Simple mode	-0.125148	0.205142	0.882367	0.59024	1.31908	0.544536
	GCST90026050	52	Weighted mode	-0.183655	0.183194	0.832223	0.581168	1.19173	0.320826
1-oleoyl-GPC (18:1) levels	GCST90026051	20	MR Egger	-0.238891	0.199502	0.7875	0.532637	1.16431	0.246667
	GCST90026051	20	Weighted median	0.0303442	0.14138	1.03081	0.781328	1.35995	0.830056
	GCST90026051	20	Inverse variance weighted	0.0325683	0.110341	1.0331	0.832186	1.28253	0.76787
	GCST90026051	20	Simple mode	-0.252159	0.289156	0.777121	0.440914	1.36969	0.394066
	GCST90026051	20	Weighted mode	-0.258698	0.246383	0.772056	0.476347	1.25134	0.306898
1-palmitoyl-2-arachidonoyl-gpc (16:0/20:4n6) levels	GCST90026052	113	MR Egger	-0.0588307	0.0677962	0.942866	0.825545	1.07686	0.387399
	GCST90026052	113	Weighted median	-0.0424492	0.0495922	0.958439	0.869663	1.05628	0.392018
	GCST90026052	113	Inverse variance weighted	-0.0664032	0.0362621	0.935753	0.871554	1.00468	0.0670701
	GCST90026052	113	Simple mode	-0.0625542	0.12489	0.939362	0.735402	1.19989	0.617441
	GCST90026052	113	Weighted mode	-0.00408351	0.106312	0.995925	0.808596	1.22665	0.969429
1-palmitoyl-2-docosahexaenoyl-gpc (16:0/22:6) levels	GCST90026053	80	MR Egger	-0.114515	0.0766186	0.891799	0.767446	1.0363	0.139052
	GCST90026053	80	Weighted median	-0.103214	0.0608441	0.901934	0.80054	1.01617	0.0898157
	GCST90026053	80	Inverse variance weighted	-0.107378	0.0420743	0.898186	0.827089	0.975395	0.0107075
	GCST90026053	80	Simple mode	-0.147067	0.156222	0.863236	0.635552	1.17249	0.349369
	GCST90026053	80	Weighted mode	-0.151959	0.14164	0.859024	0.650786	1.13389	0.286604
1-palmitoyl-2-linoleoyl-gpc (16:0/18:2) levels	GCST90026054	82	MR Egger	-0.0712447	0.0569485	0.931234	0.832882	1.0412	0.214567
	GCST90026054	82	Weighted median	-0.0347818	0.0500544	0.965816	0.875563	1.06537	0.487131
	GCST90026054	82	Inverse variance weighted	-0.0374614	0.0334316	0.963232	0.902138	1.02846	0.262484
	GCST90026054	82	Simple mode	-0.153278	0.133682	0.857891	0.660145	1.11487	0.254931
	GCST90026054	82	Weighted mode	-0.103908	0.112428	0.901308	0.723058	1.1235	0.358118
1-palmitoyl-2-oleoyl-gpc (16:0/18:1) levels	GCST90026055	40	MR Egger	-0.0572588	0.162935	0.94435	0.686183	1.29965	0.727213
	GCST90026055	40	Weighted median	-0.087482	0.11597	0.916235	0.729947	1.15007	0.450638
	GCST90026055	40	Inverse variance weighted	-0.015498	0.0816765	0.984621	0.838967	1.15556	0.849506
	GCST90026055	40	Simple mode	-0.195214	0.244204	0.822659	0.50974	1.32767	0.428907
	GCST90026055	40	Weighted mode	-0.180684	0.209455	0.834699	0.553653	1.25841	0.39361
1-palmitoyl-2-palmitoleoyl-gpc (16:0/16:1) levels	GCST90026056	32	MR Egger	-0.016912	0.21009	0.98323	0.651363	1.48418	0.936375
	GCST90026056	32	Weighted median	-0.0098014	0.142648	0.990246	0.748719	1.30969	0.94522
	GCST90026056	32	Inverse variance weighted	0.0214079	0.106718	1.02164	0.828814	1.25932	0.841009
	GCST90026056	32	Simple mode	-0.152953	0.331197	0.85817	0.448387	1.64246	0.647437
	GCST90026056	32	Weighted mode	-0.238928	0.316968	0.787471	0.423084	1.46569	0.45666
1-palmitoyl-2-stearoyl-gpc (16:0/18:0) levels	GCST90026057	31	MR Egger	0.00467088	0.0960193	1.00468	0.83233	1.21272	0.961536
	GCST90026057	31	Weighted median	-0.084896	0.0790199	0.918608	0.786805	1.07249	0.28266
	GCST90026057	31	Inverse variance weighted	-0.088465	0.0575757	0.915335	0.817656	1.02468	0.124416
	GCST90026057	31	Simple mode	-0.151194	0.142109	0.859681	0.650686	1.1358	0.29585
	GCST90026057	31	Weighted mode	0.0429745	0.126214	1.04391	0.815133	1.3369	0.73586
	GCST90026058	30	MR Egger	-0.137785	0.150944	0.871286	0.648149	1.17124	0.369128
	GCST90026058	30	Weighted median	-0.00989722	0.112608	0.990152	0.794049	1.23468	0.929964
	GCST90026058	30	Inverse variance weighted	-0.00443074	0.0895985	0.995579	0.835234	1.18671	0.96056
	GCST90026058	30	Simple mode	-0.152396	0.242201	0.858648	0.534133	1.38032	0.534137
	GCST90026058	30	Weighted mode	-0.0928678	0.239592	0.911314	0.569801	1.45751	0.701136
1-ribosyl-imidazoleacetate levels	GCST90026059	37	MR Egger	0.123072	0.0993481	1.13097	0.930856	1.37409	0.223665
	GCST90026059	37	Weighted median	-0.0555104	0.0800965	0.946002	0.808561	1.10681	0.488282
	GCST90026059	37	Inverse variance weighted	0.0204062	0.0532669	1.02062	0.919434	1.13293	0.701651
	GCST90026059	37	Simple mode	-0.0649726	0.160679	0.937093	0.683927	1.28397	0.688339
	GCST90026059	37	Weighted mode	-0.0911073	0.141013	0.91292	0.692468	1.20355	0.522318
1-stearoyl-2-arachidonoyl-gpc (18:0/20:4) levels	GCST90026060	111	MR Egger	-0.0638012	0.0774166	0.938191	0.806108	1.09192	0.411666
	GCST90026060	111	Weighted median	-0.0438114	0.0499601	0.957134	0.867853	1.0556	0.380527
	GCST90026060	111	Inverse variance weighted	-0.0705526	0.0388387	0.931879	0.863573	1.00559	0.0692857
	GCST90026060	111	Simple mode	0.111592	0.138038	1.11806	0.853028	1.46543	0.420597
	GCST90026060	111	Weighted mode	0.0511272	0.0973772	1.05246	0.869591	1.27378	0.60061
1-stearoyl-2-docosahexaenoyl-gpc (18:0/22:6) levels	GCST90026061	59	MR Egger	0.128663	0.0969154	1.13731	0.94055	1.37523	0.189608
	GCST90026061	59	Weighted median	0.0514772	0.0707102	1.05283	0.916572	1.20933	0.466612
	GCST90026061	59	Inverse variance weighted	0.0168547	0.0514961	1.017	0.91936	1.125	0.743441
	GCST90026061	59	Simple mode	0.0290593	0.174193	1.02949	0.731718	1.44843	0.86809
	GCST90026061	59	Weighted mode	0.0856514	0.154577	1.08943	0.804672	1.47495	0.58164
1-stearoyl-2-linoleoyl-gpc (18:0/18:2) levels	GCST90026062	118	MR Egger	-0.0527252	0.0530961	0.948641	0.85488	1.05268	0.32277
	GCST90026062	118	Weighted median	-0.0253279	0.0406854	0.97499	0.90026	1.05592	0.533593
	GCST90026062	118	Inverse variance weighted	-0.0380916	0.0298964	0.962625	0.907839	1.02072	0.202622
	GCST90026062	118	Simple mode	0.017448	0.104223	1.0176	0.829585	1.24823	0.867337
	GCST90026062	118	Weighted mode	0.000580896	0.0828765	1.00058	0.850563	1.17706	0.994419
1-stearoyl-2-oleoyl-gpc (18:0/18:1) levels	GCST90026063	94	MR Egger	-0.080242	0.0817649	0.922893	0.786234	1.08331	0.328981
	GCST90026063	94	Weighted median	-0.058021	0.0635257	0.94363	0.833159	1.06875	0.36106
	GCST90026063	94	Inverse variance weighted	-0.0479716	0.0426834	0.953161	0.876664	1.03633	0.261058
	GCST90026063	94	Simple mode	0.127825	0.150983	1.13635	0.845268	1.52768	0.39938
	GCST90026063	94	Weighted mode	0.109673	0.14056	1.11591	0.847194	1.46987	0.437223
1-stearoyl-gpc (18:0) levels	GCST90026064	41	MR Egger	0.00704763	0.109286	1.00707	0.812896	1.24763	0.948911
	GCST90026064	41	Weighted median	-0.0680271	0.0822669	0.934235	0.795114	1.0977	0.40829
	GCST90026064	41	Inverse variance weighted	-0.0431007	0.0606021	0.957815	0.850543	1.07862	0.476954
	GCST90026064	41	Simple mode	-0.191477	0.18325	0.825739	0.576577	1.18257	0.302345
	GCST90026064	41	Weighted mode	-0.164738	0.170981	0.848116	0.606615	1.18576	0.341092
2'-deoxyuridine levels	GCST90026065	62	MR Egger	0.0719765	0.0553669	1.07463	0.964117	1.19781	0.198576
	GCST90026065	62	Weighted median	0.057149	0.0447486	1.05881	0.969904	1.15587	0.201562
	GCST90026065	62	Inverse variance weighted	0.000261451	0.0319582	1.00026	0.939529	1.06492	0.993473
	GCST90026065	62	Simple mode	0.11465	0.101685	1.12148	0.918833	1.36882	0.263942
	GCST90026065	62	Weighted mode	0.110658	0.0805512	1.11701	0.953875	1.30805	0.174544
2'-o-methylcytidine levels	GCST90026066	34	MR Egger	-0.0161175	0.187373	0.984012	0.681561	1.42068	0.931988
	GCST90026066	34	Weighted median	-0.0754795	0.122553	0.927299	0.72929	1.17907	0.537965
	GCST90026066	34	Inverse variance weighted	-0.0876223	0.102265	0.916107	0.749715	1.11943	0.391548
	GCST90026066	34	Simple mode	-0.245765	0.282123	0.782106	0.449902	1.35961	0.38998
	GCST90026066	34	Weighted mode	-0.301397	0.189808	0.739784	0.509961	1.07318	0.121845
2,3-dihydroxy-2-methylbutyrate levels	GCST90026067	139	MR Egger	0.0390589	0.0375959	1.03983	0.965964	1.11935	0.300674
	GCST90026067	139	Weighted median	0.0443966	0.034839	1.0454	0.976395	1.11927	0.202544
	GCST90026067	139	Inverse variance weighted	0.0334555	0.0227817	1.03402	0.988866	1.08124	0.141962
	GCST90026067	139	Simple mode	0.0219822	0.0831132	1.02223	0.868559	1.20308	0.791801
	GCST90026067	139	Weighted mode	0.00818703	0.0657106	1.00822	0.886383	1.14681	0.901028
2,3-dihydroxyisovalerate levels	GCST90026068	15	MR Egger	0.0208667	0.101137	1.02109	0.837477	1.24495	0.839736
	GCST90026068	15	Weighted median	0.0140414	0.0541122	1.01414	0.912088	1.12761	0.79526
	GCST90026068	15	Inverse variance weighted	-0.0161239	0.0391982	0.984005	0.911237	1.06258	0.680821
	GCST90026068	15	Simple mode	0.0219691	0.0937986	1.02221	0.850547	1.22853	0.818208
	GCST90026068	15	Weighted mode	0.0182714	0.0910523	1.01844	0.851981	1.21742	0.843843
2-aminobutyrate levels	GCST90026069	14	MR Egger	0.0576754	0.378277	1.05937	0.504722	2.22354	0.881351
	GCST90026069	14	Weighted median	-0.234538	0.225366	0.790936	0.508518	1.2302	0.298016
	GCST90026069	14	Inverse variance weighted	-0.197042	0.160798	0.821156	0.599172	1.12538	0.220424
	GCST90026069	14	Simple mode	-0.501388	0.377388	0.605689	0.289075	1.26908	0.206839
	GCST90026069	14	Weighted mode	-0.488576	0.40841	0.613499	0.27553	1.36603	0.252947
2-aminophenol sulfate levels	GCST90026070	8	MR Egger	0.0346254	0.275897	1.03523	0.602822	1.77781	0.904226
	GCST90026070	8	Weighted median	-0.0766402	0.0816517	0.926223	0.789246	1.08697	0.347924
	GCST90026070	8	Inverse variance weighted	-0.0694889	0.0603205	0.93287	0.828849	1.04995	0.249323
	GCST90026070	8	Simple mode	-0.0929802	0.134096	0.911211	0.700607	1.18512	0.510412
	GCST90026070	8	Weighted mode	-0.0929802	0.124145	0.911211	0.714406	1.16223	0.478285
2-hydroxy-3-methylvalerate levels	GCST90026071	20	MR Egger	-0.169182	0.329549	0.844355	0.442596	1.6108	0.613934
	GCST90026071	20	Weighted median	-0.240349	0.168919	0.786353	0.564717	1.09498	0.154775
	GCST90026071	20	Inverse variance weighted	-0.208646	0.120625	0.811683	0.640779	1.02817	0.0836821
	GCST90026071	20	Simple mode	-0.403849	0.294928	0.667745	0.374596	1.19031	0.186871
	GCST90026071	20	Weighted mode	-0.294267	0.236574	0.745078	0.468625	1.18462	0.228676
2-hydroxyadipate levels	GCST90026072	69	MR Egger	0.0459649	0.0528028	1.04704	0.944095	1.16121	0.387134
	GCST90026072	69	Weighted median	0.0339759	0.040392	1.03456	0.955813	1.11979	0.400262
	GCST90026072	69	Inverse variance weighted	0.0135203	0.0293147	1.01361	0.957015	1.07356	0.644646
	GCST90026072	69	Simple mode	0.0858037	0.0993141	1.08959	0.896863	1.32374	0.390646
	GCST90026072	69	Weighted mode	0.0554563	0.0905733	1.05702	0.885089	1.26236	0.542394
2-hydroxybutyrate/2-hydroxyisobutyrate levels	GCST90026073	20	MR Egger	-0.190248	0.258276	0.826754	0.498342	1.37159	0.470853
	GCST90026073	20	Weighted median	-0.14708	0.13989	0.863225	0.656216	1.13554	0.293078
	GCST90026073	20	Inverse variance weighted	-0.11923	0.10923	0.887603	0.716539	1.09951	0.275032
	GCST90026073	20	Simple mode	-0.131092	0.250533	0.877137	0.536796	1.43326	0.606846
	GCST90026073	20	Weighted mode	-0.131092	0.239993	0.877137	0.548001	1.40396	0.591262
2-hydroxyglutarate levels	GCST90026074	18	MR Egger	0.0341872	0.0819842	1.03478	0.881173	1.21516	0.682221
	GCST90026074	18	Weighted median	-0.0361993	0.0441389	0.964448	0.884519	1.0516	0.412146
	GCST90026074	18	Inverse variance weighted	-0.0261807	0.0326147	0.974159	0.913835	1.03847	0.422133
	GCST90026074	18	Simple mode	-0.0782574	0.0813418	0.924726	0.788449	1.08456	0.349495
	GCST90026074	18	Weighted mode	-0.0782574	0.0786813	0.924726	0.792571	1.07892	0.333872
2-oxoadipate levels	GCST90026075	23	MR Egger	0.06187	0.109341	1.06382	0.858612	1.31808	0.577497
	GCST90026075	23	Weighted median	-0.00266537	0.0497846	0.997338	0.904617	1.09956	0.957303
	GCST90026075	23	Inverse variance weighted	-0.0231193	0.0440894	0.977146	0.896251	1.06534	0.600019
	GCST90026075	23	Simple mode	0.054975	0.0846449	1.05651	0.895002	1.24717	0.522753
	GCST90026075	23	Weighted mode	0.049404	0.0847803	1.05064	0.889794	1.24057	0.566001
2-piperidinone levels	GCST90026076	28	MR Egger	-0.0714283	0.0621751	0.931063	0.824242	1.05173	0.261088
	GCST90026076	28	Weighted median	-0.00283064	0.0397885	0.997173	0.922363	1.07805	0.943285
	GCST90026076	28	Inverse variance weighted	0.00527548	0.0304057	1.00529	0.947129	1.06702	0.862256
	GCST90026076	28	Simple mode	0.0360358	0.0852277	1.03669	0.877209	1.22517	0.675776
	GCST90026076	28	Weighted mode	-0.00444718	0.0848518	0.995563	0.843027	1.1757	0.958587
3-(4-hydroxyphenyl)lactate levels	GCST90026077	12	MR Egger	-0.0401804	0.391421	0.960616	0.446032	2.06887	0.920268
	GCST90026077	12	Weighted median	-0.0900639	0.158587	0.913873	0.669721	1.24703	0.570092
	GCST90026077	12	Inverse variance weighted	-0.102618	0.129477	0.902472	0.700198	1.16318	0.428037
	GCST90026077	12	Simple mode	-0.261464	0.262352	0.769924	0.460394	1.28756	0.340369
	GCST90026077	12	Weighted mode	-0.0460267	0.267572	0.955016	0.565261	1.61351	0.866548
3-carboxy-4-methyl-5-propyl-2-furanpropanoate (cmpf) levels	GCST90026078	18	MR Egger	-0.0642271	0.0977321	0.937792	0.774311	1.13579	0.520411
	GCST90026078	18	Weighted median	0.0226102	0.0334446	1.02287	0.957968	1.09216	0.49901
	GCST90026078	18	Inverse variance weighted	-0.00488644	0.0239424	0.995125	0.949506	1.04294	0.838282
	GCST90026078	18	Simple mode	0.0563853	0.0710518	1.05801	0.920465	1.2161	0.438377
	GCST90026078	18	Weighted mode	0.0551673	0.0649485	1.05672	0.930408	1.20017	0.407461
3-hydroxy-2-ethylpropionate levels	GCST90026079	18	MR Egger	0.592248	0.308156	1.80805	0.98833	3.30764	0.0726108
	GCST90026079	18	Weighted median	0.0817054	0.182584	1.08514	0.758692	1.55204	0.654518
	GCST90026079	18	Inverse variance weighted	0.152323	0.155536	1.16454	0.858536	1.5796	0.32741
	GCST90026079	18	Simple mode	-0.163462	0.380765	0.849198	0.40262	1.79111	0.673096
	GCST90026079	18	Weighted mode	-0.13934	0.350534	0.869932	0.437628	1.72928	0.69594
3-hydroxy-3-methylglutarate levels	GCST90026080	18	MR Egger	-0.0313465	0.393181	0.96914	0.44844	2.09444	0.937444
	GCST90026080	18	Weighted median	0.371451	0.188835	1.44984	1.00134	2.09922	0.0491753
	GCST90026080	18	Inverse variance weighted	0.25061	0.142084	1.28481	0.97251	1.6974	0.0777634
	GCST90026080	18	Simple mode	0.476722	0.347184	1.61079	0.815659	3.18102	0.18756
	GCST90026080	18	Weighted mode	0.435046	0.343541	1.54503	0.787971	3.02946	0.222463
3-hydroxybutyrate (bhba) levels	GCST90026081	17	MR Egger	-0.130496	0.179334	0.87766	0.617552	1.24732	0.47802
	GCST90026081	17	Weighted median	-0.130698	0.0868487	0.877483	0.740136	1.04032	0.132352
	GCST90026081	17	Inverse variance weighted	-0.131018	0.0646303	0.877202	0.772832	0.995667	0.0426432
	GCST90026081	17	Simple mode	-0.104565	0.162456	0.900716	0.655093	1.23843	0.528918
	GCST90026081	17	Weighted mode	-0.0810069	0.161355	0.922187	0.672158	1.26522	0.622476
3-hydroxyhexanoate levels	GCST90026082	13	MR Egger	-0.46505	0.519165	0.628104	0.227044	1.73762	0.38956
	GCST90026082	13	Weighted median	-0.0464174	0.283392	0.954643	0.547789	1.66368	0.869895
	GCST90026082	13	Inverse variance weighted	-0.0427724	0.197801	0.958129	0.650208	1.41187	0.828802
	GCST90026082	13	Simple mode	-0.0157864	0.432512	0.984338	0.42168	2.29776	0.971484
	GCST90026082	13	Weighted mode	-0.00844771	0.406975	0.991588	0.446588	2.20169	0.98378
3-hydroxyoctanoate levels	GCST90026083	20	MR Egger	-0.00627928	0.130528	0.99374	0.769423	1.28345	0.962161
	GCST90026083	20	Weighted median	0.0220529	0.0595	1.0223	0.909767	1.14875	0.710908
	GCST90026083	20	Inverse variance weighted	-0.00421815	0.0431634	0.995791	0.915012	1.0837	0.922151
	GCST90026083	20	Simple mode	0.032624	0.101813	1.03316	0.846259	1.26134	0.752139
	GCST90026083	20	Weighted mode	0.0303897	0.107346	1.03086	0.835263	1.27225	0.780161
3-hydroxypyridine sulfate levels	GCST90026084	16	MR Egger	0.131075	0.0903684	1.14005	0.954996	1.36097	0.168968
	GCST90026084	16	Weighted median	0.0453947	0.0516537	1.04644	0.945684	1.15793	0.379495
	GCST90026084	16	Inverse variance weighted	0.0194176	0.0393108	1.01961	0.943998	1.10127	0.621341
	GCST90026084	16	Simple mode	0.100116	0.0989845	1.1053	0.91038	1.34195	0.327848
	GCST90026084	16	Weighted mode	0.0954176	0.0833511	1.10012	0.934307	1.29536	0.270244
3-hydroxystachydrine levels	GCST90026085	9	MR Egger	-0.0850236	0.170287	0.918491	0.657845	1.28241	0.632878
	GCST90026085	9	Weighted median	-0.0227904	0.0519797	0.977467	0.882788	1.0823	0.661062
	GCST90026085	9	Inverse variance weighted	-0.000415546	0.0389822	0.999585	0.926056	1.07895	0.991495
	GCST90026085	9	Simple mode	-0.0178622	0.0933726	0.982296	0.818017	1.17957	0.853056
	GCST90026085	9	Weighted mode	-0.0368814	0.087171	0.96379	0.812421	1.14336	0.683372
3-methoxytyramine sulfate levels	GCST90026086	23	MR Egger	-0.200087	0.147095	0.818659	0.613611	1.09223	0.188173
	GCST90026086	23	Weighted median	-0.030253	0.100889	0.9702	0.796128	1.18233	0.764281
	GCST90026086	23	Inverse variance weighted	0.00494691	0.0727068	1.00496	0.871483	1.15888	0.945754
	GCST90026086	23	Simple mode	-0.0515427	0.18391	0.949763	0.66232	1.36195	0.781896
	GCST90026086	23	Weighted mode	-0.0474494	0.168211	0.953659	0.685818	1.3261	0.780517
3-methoxytyrosine levels	GCST90026087	19	MR Egger	-0.0473281	0.168038	0.953774	0.686133	1.32581	0.781611
	GCST90026087	19	Weighted median	-0.0370952	0.0654489	0.963584	0.847576	1.09547	0.570863
	GCST90026087	19	Inverse variance weighted	-0.00315172	0.0512498	0.996853	0.901585	1.10219	0.950963
	GCST90026087	19	Simple mode	0.0111943	0.107901	1.01126	0.818492	1.24942	0.918518
	GCST90026087	19	Weighted mode	0.00857716	0.103438	1.00861	0.823525	1.2353	0.93483
3-methyl-2-oxobutyrate levels	GCST90026088	18	MR Egger	-0.245395	0.327014	0.782395	0.412161	1.4852	0.463899
	GCST90026088	18	Weighted median	-0.387947	0.273528	0.678448	0.396904	1.15971	0.156101
	GCST90026088	18	Inverse variance weighted	-0.31136	0.188894	0.73245	0.505812	1.06064	0.0992844
	GCST90026088	18	Simple mode	-0.652034	0.506117	0.520985	0.193201	1.40488	0.214898
	GCST90026088	18	Weighted mode	-0.606929	0.494732	0.545022	0.206676	1.43727	0.236624
3-methyl-2-oxovalerate levels	GCST90026089	25	MR Egger	-0.105483	0.243503	0.89989	0.558361	1.45032	0.668912
	GCST90026089	25	Weighted median	0.016421	0.182483	1.01656	0.710884	1.45366	0.928298
	GCST90026089	25	Inverse variance weighted	-0.0669856	0.126696	0.935209	0.729563	1.19882	0.597006
	GCST90026089	25	Simple mode	0.214274	0.335207	1.23896	0.64228	2.38997	0.528727
	GCST90026089	25	Weighted mode	0.0869408	0.317693	1.09083	0.585238	2.03322	0.786685
3-methylglutaconate levels	GCST90026090	18	MR Egger	-0.146484	0.481438	0.86374	0.336182	2.21918	0.764849
	GCST90026090	18	Weighted median	-0.200811	0.236403	0.818067	0.514705	1.30023	0.395633
	GCST90026090	18	Inverse variance weighted	-0.0926391	0.172827	0.911522	0.649612	1.27903	0.591943
	GCST90026090	18	Simple mode	-0.344217	0.40766	0.708775	0.318788	1.57585	0.410186
	GCST90026090	18	Weighted mode	-0.344217	0.410429	0.708775	0.317062	1.58443	0.413288
3-methylglutarylcarnitine (2) levels	GCST90026091	32	MR Egger	-0.0512726	0.0874162	0.95002	0.800428	1.12757	0.561904
	GCST90026091	32	Weighted median	-0.0188986	0.0745876	0.981279	0.847817	1.13575	0.799979
	GCST90026091	32	Inverse variance weighted	-0.0346401	0.0524434	0.965953	0.871596	1.07052	0.508917
	GCST90026091	32	Simple mode	0.0639421	0.132445	1.06603	0.8223	1.382	0.632642
	GCST90026091	32	Weighted mode	0.00575001	0.118195	1.00577	0.797789	1.26796	0.961511
3-methylhistidine levels	GCST90026092	24	MR Egger	0.014631	0.0507065	1.01474	0.918739	1.12077	0.775632
	GCST90026092	24	Weighted median	0.0103227	0.0324906	1.01038	0.94804	1.07681	0.750703
	GCST90026092	24	Inverse variance weighted	0.0015572	0.0234701	1.00156	0.956529	1.04871	0.947101
	GCST90026092	24	Simple mode	0.0198903	0.057734	1.02009	0.910949	1.14231	0.733588
	GCST90026092	24	Weighted mode	0.0134111	0.0564245	1.0135	0.907392	1.13202	0.814233
3-methylxanthine levels	GCST90026093	18	MR Egger	-0.0118005	0.14893	0.988269	0.738079	1.32327	0.937828
	GCST90026093	18	Weighted median	0.0197077	0.0629522	1.0199	0.901515	1.15384	0.754236
	GCST90026093	18	Inverse variance weighted	0.0224626	0.0488851	1.02272	0.929273	1.12556	0.645877
	GCST90026093	18	Simple mode	0.0601806	0.11301	1.06203	0.851021	1.32535	0.601253
	GCST90026093	18	Weighted mode	0.0601806	0.0970043	1.06203	0.878141	1.28442	0.543228
3-ureidopropionate levels	GCST90026094	17	MR Egger	-0.237365	0.176988	0.788704	0.557518	1.11575	0.199831
	GCST90026094	17	Weighted median	-0.165002	0.100814	0.847892	0.695866	1.03313	0.101695
	GCST90026094	17	Inverse variance weighted	-0.089938	0.0739799	0.913988	0.790619	1.05661	0.224096
	GCST90026094	17	Simple mode	-0.205855	0.167898	0.813951	0.585708	1.13114	0.237912
	GCST90026094	17	Weighted mode	-0.191913	0.161713	0.825379	0.601175	1.1332	0.25265
4-acetamidobutanoate levels	GCST90026095	18	MR Egger	0.317132	0.458867	1.37318	0.558641	3.37539	0.499396
	GCST90026095	18	Weighted median	-0.254413	0.201045	0.775371	0.522849	1.14985	0.205708
	GCST90026095	18	Inverse variance weighted	-0.217246	0.143456	0.804732	0.60749	1.06601	0.12993
	GCST90026095	18	Simple mode	-0.248273	0.374665	0.780147	0.37433	1.62591	0.516436
	GCST90026095	18	Weighted mode	-0.255568	0.362078	0.774477	0.380891	1.57476	0.489851
4-methyl-2-oxopentanoate levels	GCST90026096	24	MR Egger	0.00331326	0.373584	1.00332	0.482434	2.0866	0.993004
	GCST90026096	24	Weighted median	0.0863035	0.214467	1.09014	0.716017	1.65974	0.687383
	GCST90026096	24	Inverse variance weighted	-0.041536	0.174394	0.959315	0.681575	1.35023	0.811747
	GCST90026096	24	Simple mode	0.188862	0.456962	1.20787	0.493228	2.95798	0.683215
	GCST90026096	24	Weighted mode	0.223829	0.42495	1.25086	0.543855	2.87695	0.603432
4-methylcatechol sulfate levels	GCST90026097	11	MR Egger	0.0865145	0.288972	1.09037	0.618863	1.9211	0.771443
	GCST90026097	11	Weighted median	-0.0415164	0.0691009	0.959334	0.837818	1.09847	0.547968
	GCST90026097	11	Inverse variance weighted	-0.0558375	0.0523568	0.945693	0.85346	1.04789	0.286207
	GCST90026097	11	Simple mode	-0.0269659	0.113438	0.973394	0.779342	1.21576	0.816902
	GCST90026097	11	Weighted mode	-0.0269659	0.116042	0.973394	0.775375	1.22199	0.82093
5,6-dihydrothymine levels	GCST90026098	28	MR Egger	0.245418	0.219512	1.27815	0.831249	1.96533	0.273785
	GCST90026098	28	Weighted median	0.30392	0.170045	1.35516	0.971058	1.8912	0.0738913
	GCST90026098	28	Inverse variance weighted	0.296953	0.1218	1.34575	1.05995	1.70861	0.0147671
	GCST90026098	28	Simple mode	0.435607	0.314772	1.5459	0.834146	2.86498	0.177729
	GCST90026098	28	Weighted mode	0.374992	0.280829	1.45498	0.839094	2.52292	0.192926
5,6-dihydrouridine levels	GCST90026099	10	MR Egger	-1.19026	0.776047	0.304143	0.0664498	1.39208	0.163636
	GCST90026099	10	Weighted median	-0.186474	0.330067	0.82988	0.434567	1.5848	0.572103
	GCST90026099	10	Inverse variance weighted	-0.291923	0.277844	0.746826	0.433225	1.28743	0.293409
	GCST90026099	10	Simple mode	0.522558	0.76017	1.68633	0.380079	7.48193	0.509142
	GCST90026099	10	Weighted mode	0.532027	0.774929	1.70238	0.372755	7.77481	0.509667
5-acetylamino-6-amino-3-methyluracil levels	GCST90026100	35	MR Egger	-0.120858	0.0631866	0.88616	0.782936	1.00299	0.0644955
	GCST90026100	35	Weighted median	0.016411	0.0395186	1.01655	0.940781	1.09841	0.677941
	GCST90026100	35	Inverse variance weighted	-0.0117716	0.0273366	0.988297	0.936738	1.04269	0.666747
	GCST90026100	35	Simple mode	0.0383458	0.0887943	1.03909	0.873112	1.23662	0.668577
	GCST90026100	35	Weighted mode	0.0383458	0.0886899	1.03909	0.873291	1.23637	0.668211
5-hydroxyhexanoate levels	GCST90026101	18	MR Egger	0.00660623	0.0963978	1.00663	0.833323	1.21597	0.946212
	GCST90026101	18	Weighted median	-0.00463775	0.0547356	0.995373	0.894116	1.1081	0.932476
	GCST90026101	18	Inverse variance weighted	0.00609214	0.0394064	1.00611	0.931327	1.0869	0.877138
	GCST90026101	18	Simple mode	-0.0124624	0.106634	0.987615	0.801344	1.21718	0.908332
	GCST90026101	18	Weighted mode	-0.00737147	0.104226	0.992656	0.809244	1.21764	0.944442
5-hydroxyindoleacetate levels	GCST90026102	40	MR Egger	-0.00576363	0.0497883	0.994253	0.901812	1.09617	0.90845
	GCST90026102	40	Weighted median	-0.00782942	0.0374123	0.992201	0.922048	1.06769	0.834234
	GCST90026102	40	Inverse variance weighted	-0.00839693	0.027169	0.991638	0.940214	1.04588	0.757273
	GCST90026102	40	Simple mode	-0.0120216	0.071552	0.98805	0.858762	1.1368	0.867442
	GCST90026102	40	Weighted mode	-0.00307289	0.060559	0.996932	0.885353	1.12257	0.95979
5-methylcytidine levels	GCST90026103	19	MR Egger	0.156892	0.386657	1.16987	0.548287	2.49613	0.689977
	GCST90026103	19	Weighted median	0.0734073	0.210825	1.07617	0.711906	1.62681	0.727696
	GCST90026103	19	Inverse variance weighted	-0.0192628	0.160854	0.980921	0.715669	1.34449	0.904679
	GCST90026103	19	Simple mode	0.129985	0.38612	1.13881	0.534294	2.4273	0.740278
	GCST90026103	19	Weighted mode	0.129985	0.342948	1.13881	0.581471	2.23036	0.709105
5-methylthioadenosine (mta) levels	GCST90026104	36	MR Egger	0.39985	0.163574	1.4916	1.08247	2.05537	0.0198449
	GCST90026104	36	Weighted median	0.0508767	0.136539	1.05219	0.805139	1.37505	0.709434
	GCST90026104	36	Inverse variance weighted	0.0574877	0.0951634	1.05917	0.878945	1.27635	0.545781
	GCST90026104	36	Simple mode	0.0684397	0.2767	1.07084	0.622575	1.84185	0.806088
	GCST90026104	36	Weighted mode	0.021696	0.221621	1.02193	0.661874	1.57786	0.922573
5-methyluridine (ribothymidine) levels	GCST90026105	13	MR Egger	0.839846	0.669211	2.31601	0.623873	8.59775	0.235494
	GCST90026105	13	Weighted median	0.39154	0.216354	1.47926	0.968009	2.26052	0.0703395
	GCST90026105	13	Inverse variance weighted	0.152115	0.173096	1.16429	0.829317	1.63458	0.379514
	GCST90026105	13	Simple mode	0.466978	0.385953	1.59517	0.748645	3.39888	0.2496
	GCST90026105	13	Weighted mode	0.459152	0.383775	1.58273	0.745988	3.35802	0.25464
6-oxopiperidine-2-carboxylate levels	GCST90026106	78	MR Egger	-0.0170856	0.0646253	0.98306	0.866103	1.11581	0.792203
	GCST90026106	78	Weighted median	0.0442906	0.0550935	1.04529	0.938293	1.16448	0.421445
	GCST90026106	78	Inverse variance weighted	0.0209036	0.0382931	1.02112	0.947289	1.10071	0.585145
	GCST90026106	78	Simple mode	0.039104	0.134567	1.03988	0.798798	1.35372	0.772145
	GCST90026106	78	Weighted mode	0.0854088	0.111988	1.08916	0.874514	1.3565	0.447995
7-alpha-hydroxy-3-oxo-4-cholestenoate (7-hoca) levels	GCST90026107	18	MR Egger	-0.398054	0.282284	0.671626	0.386227	1.16792	0.177648
	GCST90026107	18	Weighted median	-0.259034	0.155856	0.771797	0.568638	1.04754	0.0965106
	GCST90026107	18	Inverse variance weighted	-0.0809497	0.121321	0.92224	0.727066	1.16981	0.504621
	GCST90026107	18	Simple mode	-0.362642	0.282251	0.695836	0.400175	1.20994	0.216087
	GCST90026107	18	Weighted mode	-0.362642	0.285525	0.695836	0.397615	1.21773	0.221163
7-methylguanine levels	GCST90026108	14	MR Egger	-0.370483	0.622778	0.690401	0.203696	2.34003	0.562968
	GCST90026108	14	Weighted median	-0.354943	0.361075	0.701213	0.345539	1.423	0.325599
	GCST90026108	14	Inverse variance weighted	-0.308987	0.260575	0.73419	0.440558	1.22353	0.235706
	GCST90026108	14	Simple mode	0.383929	0.70664	1.46804	0.367481	5.86465	0.596106
	GCST90026108	14	Weighted mode	-1.15179	0.713927	0.31607	0.0779968	1.28083	0.130675
7-methylxanthine levels	GCST90026109	16	MR Egger	0.022746	0.208713	1.02301	0.679546	1.54006	0.914763
	GCST90026109	16	Weighted median	0.0220783	0.0656947	1.02232	0.89881	1.16281	0.736814
	GCST90026109	16	Inverse variance weighted	0.0319077	0.0620132	1.03242	0.914262	1.16585	0.606881
	GCST90026109	16	Simple mode	0.113818	0.126344	1.12055	0.874751	1.43541	0.381899
	GCST90026109	16	Weighted mode	0.100165	0.127623	1.10535	0.860729	1.4195	0.444761
Acetylcarnitine (c2) levels	GCST90026110	55	MR Egger	0.0517103	0.0742788	1.05307	0.910395	1.21811	0.489368
	GCST90026110	55	Weighted median	0.0141904	0.0667574	1.01429	0.889893	1.15608	0.831664
	GCST90026110	55	Inverse variance weighted	0.0260301	0.0441776	1.02637	0.941239	1.1192	0.555717
	GCST90026110	55	Simple mode	-0.0479904	0.156601	0.953143	0.701224	1.29557	0.760441
	GCST90026110	55	Weighted mode	-0.078301	0.129959	0.924686	0.716756	1.19294	0.549359
Acisoga levels	GCST90026111	64	MR Egger	0.0884474	0.0563409	1.09248	0.978259	1.22003	0.121537
	GCST90026111	64	Weighted median	0.00258739	0.0383237	1.00259	0.930041	1.0808	0.946173
	GCST90026111	64	Inverse variance weighted	0.00425357	0.0276826	1.00426	0.951225	1.06026	0.877882
	GCST90026111	64	Simple mode	0.0248447	0.0895014	1.02516	0.860211	1.22173	0.782236
	GCST90026111	64	Weighted mode	0.00495685	0.0749164	1.00497	0.867726	1.16392	0.947456
Adenine levels	GCST90026112	42	MR Egger	0.220405	0.16134	1.24658	0.908627	1.71023	0.179541
	GCST90026112	42	Weighted median	0.0704714	0.132664	1.07301	0.827332	1.39165	0.595278
	GCST90026112	42	Inverse variance weighted	-0.0545016	0.0939316	0.946957	0.787724	1.13838	0.561762
	GCST90026112	42	Simple mode	0.287763	0.269334	1.33344	0.786524	2.26066	0.291581
	GCST90026112	42	Weighted mode	0.264957	0.236185	1.30338	0.820399	2.07068	0.268465
Adenosine 3',5'-cyclic monophosphate (camp) levels	GCST90026113	49	MR Egger	-0.049167	0.0700305	0.952022	0.829919	1.09209	0.486092
	GCST90026113	49	Weighted median	-0.00435975	0.0537895	0.99565	0.896025	1.10635	0.935401
	GCST90026113	49	Inverse variance weighted	-0.0740968	0.0383505	0.928582	0.861342	1.00107	0.0533474
	GCST90026113	49	Simple mode	0.0497813	0.130793	1.05104	0.813368	1.35817	0.70517
	GCST90026113	49	Weighted mode	0.0643994	0.120313	1.06652	0.842473	1.35015	0.594937
Alanine levels	GCST90026114	12	MR Egger	0.3973	0.816826	1.4878	0.300089	7.37635	0.63717
	GCST90026114	12	Weighted median	-0.262944	0.299448	0.768785	0.427474	1.38261	0.379892
	GCST90026114	12	Inverse variance weighted	-0.015226	0.252378	0.984889	0.600564	1.61516	0.951893
	GCST90026114	12	Simple mode	-0.456321	0.556408	0.63361	0.212911	1.88558	0.429561
	GCST90026114	12	Weighted mode	-0.365142	0.523054	0.694098	0.248994	1.93488	0.499609
Alpha-hydroxyisocaproate levels	GCST90026115	18	MR Egger	-0.801229	0.396782	0.448777	0.206197	0.976738	0.0605317
	GCST90026115	18	Weighted median	-0.248934	0.183904	0.779631	0.543685	1.11797	0.17586
	GCST90026115	18	Inverse variance weighted	-0.134352	0.133928	0.874282	0.672434	1.13672	0.315779
	GCST90026115	18	Simple mode	-0.342925	0.342392	0.709692	0.36276	1.38842	0.330603
	GCST90026115	18	Weighted mode	-0.342925	0.333366	0.709692	0.369235	1.36407	0.318048
Alpha-hydroxyisovalerate levels	GCST90026116	34	MR Egger	-0.0510336	0.117665	0.950247	0.754533	1.19673	0.667401
	GCST90026116	34	Weighted median	0.0450998	0.0970569	1.04613	0.864908	1.26533	0.642165
	GCST90026116	34	Inverse variance weighted	0.0298334	0.0658302	1.03028	0.905567	1.17217	0.650414
	GCST90026116	34	Simple mode	0.039378	0.170467	1.04016	0.744727	1.4528	0.81874
	GCST90026116	34	Weighted mode	0.00540845	0.129009	1.00542	0.78079	1.29468	0.966813
Alpha-ketoglutaramate levels	GCST90026117	21	MR Egger	0.582952	0.318366	1.79132	0.959785	3.34327	0.0828185
	GCST90026117	21	Weighted median	0.0572611	0.186875	1.05893	0.734171	1.52735	0.759289
	GCST90026117	21	Inverse variance weighted	0.240643	0.146698	1.27207	0.954196	1.69583	0.100923
	GCST90026117	21	Simple mode	0.239548	0.327487	1.27067	0.668762	2.41433	0.472975
	GCST90026117	21	Weighted mode	0.0176246	0.273173	1.01778	0.595833	1.73854	0.949198
Alpha-tocopherol levels	GCST90026118	38	MR Egger	0.0538176	0.141999	1.05529	0.798915	1.39394	0.706915
	GCST90026118	38	Weighted median	0.00379652	0.100476	1.0038	0.82437	1.22229	0.969859
	GCST90026118	38	Inverse variance weighted	0.0340027	0.0707813	1.03459	0.900569	1.18855	0.63095
	GCST90026118	38	Simple mode	-0.0976248	0.21875	0.906989	0.590743	1.39253	0.657992
	GCST90026118	38	Weighted mode	-0.0772671	0.21446	0.925643	0.607983	1.40927	0.720681
Arabinose levels	GCST90026119	18	MR Egger	0.614203	0.606219	1.84818	0.563275	6.06414	0.326057
	GCST90026119	18	Weighted median	0.279273	0.274525	1.32217	0.771981	2.26447	0.309012
	GCST90026119	18	Inverse variance weighted	0.131722	0.266957	1.14079	0.676033	1.92506	0.621715
	GCST90026119	18	Simple mode	0.4316	0.536196	1.53972	0.538297	4.40414	0.431975
	GCST90026119	18	Weighted mode	0.44619	0.548218	1.56235	0.533489	4.57541	0.426961
Arabitol/xylitol levels	GCST90026120	24	MR Egger	-0.3204	0.430114	0.725859	0.312415	1.68645	0.464205
	GCST90026120	24	Weighted median	0.0506609	0.186574	1.05197	0.729772	1.51641	0.785981
	GCST90026120	24	Inverse variance weighted	0.0572069	0.136295	1.05887	0.810639	1.38313	0.674685
	GCST90026120	24	Simple mode	0.290439	0.411789	1.33701	0.596505	2.9968	0.4877
	GCST90026120	24	Weighted mode	0.298411	0.41962	1.34772	0.592121	3.06751	0.484144
Arabonate/xylonate levels	GCST90026121	10	MR Egger	0.0181701	0.563118	1.01834	0.337719	3.07062	0.97505
	GCST90026121	10	Weighted median	0.0131317	0.201497	1.01322	0.682629	1.50391	0.948038
	GCST90026121	10	Inverse variance weighted	-0.00349271	0.173357	0.996513	0.709445	1.39974	0.983926
	GCST90026121	10	Simple mode	-0.309508	0.36669	0.733808	0.357643	1.50562	0.420504
	GCST90026121	10	Weighted mode	0.0627769	0.291933	1.06479	0.600849	1.88696	0.834531
Arachidonate (20:4n6) levels	GCST90026122	16	MR Egger	-0.0325659	0.102569	0.967959	0.791678	1.18349	0.755548
	GCST90026122	16	Weighted median	0.0675038	0.0598637	1.06983	0.951392	1.20302	0.259478
	GCST90026122	16	Inverse variance weighted	0.0627394	0.0426818	1.06475	0.9793	1.15765	0.14158
	GCST90026122	16	Simple mode	0.0808296	0.107272	1.08419	0.878601	1.33788	0.462814
	GCST90026122	16	Weighted mode	0.0808296	0.101197	1.08419	0.889126	1.32204	0.436908
Argininate levels	GCST90026123	39	MR Egger	-0.0781747	0.0659044	0.924803	0.812737	1.05232	0.243111
	GCST90026123	39	Weighted median	0.0349723	0.0502194	1.03559	0.938514	1.14271	0.486185
	GCST90026123	39	Inverse variance weighted	0.0144354	0.0344968	1.01454	0.948211	1.08551	0.675614
	GCST90026123	39	Simple mode	0.0110502	0.100909	1.01111	0.829666	1.23224	0.913377
	GCST90026123	39	Weighted mode	0.0023802	0.0847563	1.00238	0.848961	1.18353	0.977743
Arginine levels	GCST90026124	19	MR Egger	-0.116421	0.525037	0.890101	0.318067	2.49092	0.827159
	GCST90026124	19	Weighted median	0.502988	0.263333	1.65365	0.986942	2.77075	0.0561222
	GCST90026124	19	Inverse variance weighted	0.229302	0.202825	1.25772	0.845156	1.87168	0.258247
	GCST90026124	19	Simple mode	0.641227	0.448936	1.89881	0.787661	4.57745	0.17032
	GCST90026124	19	Weighted mode	0.610893	0.438357	1.84207	0.780136	4.34955	0.180409
Argininosuccinate levels	GCST90026125	17	MR Egger	0.0472374	0.100739	1.04837	0.860526	1.27722	0.645877
	GCST90026125	17	Weighted median	0.033595	0.0638374	1.03417	0.912537	1.17201	0.598709
	GCST90026125	17	Inverse variance weighted	0.0236679	0.0489283	1.02395	0.930315	1.12701	0.628581
	GCST90026125	17	Simple mode	0.11541	0.13528	1.12233	0.860934	1.4631	0.406181
	GCST90026125	17	Weighted mode	0.130169	0.13818	1.13902	0.868782	1.49332	0.360184
Ascorbate (vitamin c) levels	GCST90026126	128	MR Egger	-0.0247763	0.0465011	0.975528	0.890548	1.06862	0.595103
	GCST90026126	128	Weighted median	0.0347462	0.0356078	1.03536	0.965562	1.1102	0.329163
	GCST90026126	128	Inverse variance weighted	0.0246009	0.0236716	1.02491	0.97844	1.07358	0.298684
	GCST90026126	128	Simple mode	0.0407338	0.0911688	1.04157	0.871136	1.24536	0.655784
	GCST90026126	128	Weighted mode	0.06214	0.0759356	1.06411	0.916958	1.23488	0.414704
Behenoyl sphingomyelin (d18:1/22:0) levels	GCST90026127	18	MR Egger	-0.0215154	0.085536	0.978714	0.827649	1.15735	0.804601
	GCST90026127	18	Weighted median	0.0152486	0.055771	1.01537	0.910226	1.13265	0.784535
	GCST90026127	18	Inverse variance weighted	0.0160569	0.0415918	1.01619	0.936634	1.1025	0.699452
	GCST90026127	18	Simple mode	-0.00294208	0.101113	0.997062	0.817812	1.2156	0.977126
	GCST90026127	18	Weighted mode	0.00154054	0.09793	1.00154	0.826627	1.21347	0.987632
Benzoate levels	GCST90026128	46	MR Egger	0.154201	0.0896457	1.16673	0.978725	1.39084	0.0924383
	GCST90026128	46	Weighted median	-0.0379714	0.068345	0.96274	0.84204	1.10074	0.578495
	GCST90026128	46	Inverse variance weighted	-0.0325482	0.0476039	0.967976	0.881745	1.06264	0.494146
	GCST90026128	46	Simple mode	-0.0546153	0.146623	0.946849	0.710351	1.26209	0.711278
	GCST90026128	46	Weighted mode	-0.0507388	0.133615	0.950527	0.731525	1.23509	0.705926
Beta-alanine levels	GCST90026129	14	MR Egger	-0.943	0.49988	0.389458	0.146202	1.03745	0.0836603
	GCST90026129	14	Weighted median	-0.188313	0.25195	0.828356	0.505536	1.35732	0.454811
	GCST90026129	14	Inverse variance weighted	-0.287236	0.186726	0.750334	0.520368	1.08193	0.123981
	GCST90026129	14	Simple mode	0.132082	0.459975	1.1412	0.463259	2.81126	0.778523
	GCST90026129	14	Weighted mode	0.132082	0.478892	1.1412	0.446397	2.91745	0.787031
Beta-citrylglutamate levels	GCST90026130	16	MR Egger	-0.49804	0.330292	0.607721	0.318093	1.16106	0.153817
	GCST90026130	16	Weighted median	-0.305808	0.170651	0.736528	0.527143	1.02908	0.073132
	GCST90026130	16	Inverse variance weighted	-0.236364	0.123499	0.789493	0.61976	1.00571	0.0556334
	GCST90026130	16	Simple mode	-0.439507	0.302152	0.644354	0.356391	1.16499	0.166389
	GCST90026130	16	Weighted mode	-0.386888	0.29795	0.679167	0.378753	1.21786	0.213726
Beta-hydroxyisovalerate levels	GCST90026131	34	MR Egger	0.0537978	0.173832	1.05527	0.750577	1.48366	0.758962
	GCST90026131	34	Weighted median	0.0999977	0.122181	1.10517	0.869813	1.40421	0.413106
	GCST90026131	34	Inverse variance weighted	0.0382721	0.0881147	1.03901	0.874212	1.23488	0.664039
	GCST90026131	34	Simple mode	0.272829	0.267779	1.31368	0.777232	2.22037	0.31568
	GCST90026131	34	Weighted mode	0.189321	0.231043	1.20843	0.76834	1.90059	0.418427
Betaine levels	GCST90026132	17	MR Egger	0.535785	0.486448	1.70879	0.658592	4.43365	0.288072
	GCST90026132	17	Weighted median	0.13257	0.226427	1.14176	0.732548	1.77956	0.558219
	GCST90026132	17	Inverse variance weighted	0.00745688	0.177673	1.00748	0.711213	1.42717	0.966523
	GCST90026132	17	Simple mode	0.346988	0.484218	1.4148	0.547672	3.65485	0.483954
	GCST90026132	17	Weighted mode	0.346988	0.41724	1.4148	0.624501	3.20521	0.417858
C-glycosyltryptophan levels	GCST90026133	12	MR Egger	-1.00626	0.413453	0.365583	0.162572	0.822099	0.0352204
	GCST90026133	12	Weighted median	-0.222042	0.213064	0.800882	0.527479	1.216	0.297349
	GCST90026133	12	Inverse variance weighted	-0.0964068	0.197592	0.908095	0.616506	1.3376	0.625615
	GCST90026133	12	Simple mode	-0.518282	0.420395	0.595543	0.261255	1.35756	0.243332
	GCST90026133	12	Weighted mode	-0.518282	0.456081	0.595543	0.243606	1.45592	0.279948
Caffeine levels	GCST90026134	15	MR Egger	0.126228	0.0951934	1.13454	0.941434	1.36726	0.207661
	GCST90026134	15	Weighted median	0.00951396	0.0379125	1.00956	0.93726	1.08744	0.801856
	GCST90026134	15	Inverse variance weighted	0.00255949	0.0280329	1.00256	0.948964	1.05919	0.927252
	GCST90026134	15	Simple mode	0.0223305	0.076491	1.02258	0.880213	1.18798	0.774617
	GCST90026134	15	Weighted mode	0.028156	0.0669286	1.02856	0.902105	1.17273	0.68037
Carboxyethyl-gaba levels	GCST90026135	14	MR Egger	-1.15022	0.76158	0.316567	0.0711534	1.40843	0.15684
	GCST90026135	14	Weighted median	-0.102138	0.229159	0.902905	0.576207	1.41484	0.655808
	GCST90026135	14	Inverse variance weighted	0.0543754	0.214451	1.05588	0.693539	1.60753	0.799838
	GCST90026135	14	Simple mode	-0.178263	0.459938	0.836723	0.339683	2.06105	0.704599
	GCST90026135	14	Weighted mode	-0.167457	0.396557	0.845813	0.388792	1.84005	0.679723
Carnitine levels	GCST90026136	18	MR Egger	0.173982	0.344939	1.19003	0.60526	2.33979	0.620865
	GCST90026136	18	Weighted median	0.100622	0.182076	1.10586	0.773951	1.58011	0.580512
	GCST90026136	18	Inverse variance weighted	0.129755	0.138301	1.13855	0.868216	1.49306	0.348138
	GCST90026136	18	Simple mode	-0.0632723	0.32569	0.938688	0.495779	1.77727	0.848266
	GCST90026136	18	Weighted mode	-0.00647756	0.339974	0.993543	0.510264	1.93454	0.985021
Catechol sulfate levels	GCST90026137	14	MR Egger	0.00732987	0.156702	1.00736	0.740962	1.36953	0.963461
	GCST90026137	14	Weighted median	-0.0531471	0.0871429	0.94824	0.799357	1.12485	0.541938
	GCST90026137	14	Inverse variance weighted	-0.083141	0.0690473	0.920221	0.803745	1.05358	0.228544
	GCST90026137	14	Simple mode	-0.245802	0.185916	0.782077	0.543244	1.12591	0.208921
	GCST90026137	14	Weighted mode	0.0364404	0.163905	1.03711	0.752154	1.43003	0.827515
Choline levels	GCST90026138	13	MR Egger	-0.282009	0.778776	0.754267	0.163914	3.47083	0.724125
	GCST90026138	13	Weighted median	0.0978601	0.332409	1.10281	0.574841	2.11569	0.768455
	GCST90026138	13	Inverse variance weighted	0.0278848	0.278902	1.02828	0.595256	1.7763	0.92036
	GCST90026138	13	Simple mode	0.179754	0.574845	1.19692	0.387925	3.69304	0.759877
	GCST90026138	13	Weighted mode	0.152186	0.523898	1.16438	0.417006	3.25121	0.776402
Choline phosphate levels	GCST90026139	75	MR Egger	-0.0229165	0.0691889	0.977344	0.8534	1.11929	0.74143
	GCST90026139	75	Weighted median	0.0528461	0.0417821	1.05427	0.971371	1.14424	0.205942
	GCST90026139	75	Inverse variance weighted	-0.0130357	0.0348453	0.987049	0.921887	1.05682	0.708329
	GCST90026139	75	Simple mode	0.0979666	0.088754	1.10293	0.926824	1.31249	0.273256
	GCST90026139	75	Weighted mode	0.0979666	0.0809454	1.10293	0.941118	1.29255	0.230023
Citramalate levels	GCST90026140	119	MR Egger	0.0341446	0.0305047	1.03473	0.974681	1.09849	0.265296
	GCST90026140	119	Weighted median	0.029539	0.0198754	1.02998	0.990628	1.07089	0.137222
	GCST90026140	119	Inverse variance weighted	0.0150111	0.0138564	1.01512	0.987926	1.04307	0.278663
	GCST90026140	119	Simple mode	0.0356955	0.0532475	1.03634	0.933635	1.15034	0.503932
	GCST90026140	119	Weighted mode	0.0333593	0.0521004	1.03392	0.933553	1.14508	0.523226
Citrate levels	GCST90026141	9	MR Egger	0.0624638	0.757987	1.06446	0.240944	4.70261	0.93663
	GCST90026141	9	Weighted median	0.322873	0.36461	1.38109	0.675864	2.82218	0.375871
	GCST90026141	9	Inverse variance weighted	0.024669	0.271107	1.02498	0.60248	1.74375	0.927498
	GCST90026141	9	Simple mode	0.614199	0.682072	1.84818	0.485458	7.03615	0.394159
	GCST90026141	9	Weighted mode	0.622884	0.620137	1.8643	0.552897	6.28617	0.344581
Cortisone levels	GCST90026142	16	MR Egger	0.0305886	0.124796	1.03106	0.80734	1.31678	0.809928
	GCST90026142	16	Weighted median	0.0102525	0.0649538	1.01031	0.889535	1.14747	0.874581
	GCST90026142	16	Inverse variance weighted	-0.0110588	0.0508667	0.989002	0.895156	1.09269	0.827891
	GCST90026142	16	Simple mode	0.0076805	0.112422	1.00771	0.808426	1.25612	0.946434
	GCST90026142	16	Weighted mode	0.0148202	0.10307	1.01493	0.82928	1.24214	0.887582
Creatine levels	GCST90026143	16	MR Egger	0.822076	0.626705	2.27522	0.666133	7.77116	0.210711
	GCST90026143	16	Weighted median	0.189058	0.375924	1.20811	0.578248	2.52406	0.615023
	GCST90026143	16	Inverse variance weighted	0.309104	0.268638	1.3622	0.804588	2.30628	0.249882
	GCST90026143	16	Simple mode	-0.498646	0.731493	0.607353	0.144804	2.54742	0.50583
	GCST90026143	16	Weighted mode	-0.436479	0.637247	0.646308	0.185355	2.25359	0.503826
Cys-gly, oxidized levels	GCST90026144	44	MR Egger	0.0226301	0.0815556	1.02289	0.871779	1.20019	0.782773
	GCST90026144	44	Weighted median	-0.00473685	0.0597111	0.995274	0.885351	1.11885	0.936771
	GCST90026144	44	Inverse variance weighted	-0.0023553	0.0419232	0.997647	0.918949	1.08309	0.955197
	GCST90026144	44	Simple mode	0.0748193	0.120727	1.07769	0.850607	1.36539	0.538698
	GCST90026144	44	Weighted mode	0.0479617	0.108702	1.04913	0.847814	1.29825	0.661263
Cysteine levels	GCST90026145	15	MR Egger	0.187961	0.581887	1.20679	0.385761	3.77522	0.751817
	GCST90026145	15	Weighted median	-0.335113	0.250634	0.715258	0.437642	1.16898	0.181203
	GCST90026145	15	Inverse variance weighted	-0.180871	0.184137	0.834543	0.581712	1.19726	0.325972
	GCST90026145	15	Simple mode	-0.608341	0.441467	0.544253	0.229095	1.29296	0.189831
	GCST90026145	15	Weighted mode	-0.574261	0.458441	0.563121	0.229281	1.38304	0.230858
Cysteinylglycine levels	GCST90026146	32	MR Egger	-0.00697836	0.0505544	0.993046	0.899366	1.09648	0.891134
	GCST90026146	32	Weighted median	0.0549394	0.0394015	1.05648	0.977959	1.1413	0.163212
	GCST90026146	32	Inverse variance weighted	0.0122413	0.0271125	1.01232	0.959926	1.06757	0.65163
	GCST90026146	32	Simple mode	0.101888	0.0905566	1.10726	0.927184	1.32231	0.26917
	GCST90026146	32	Weighted mode	0.112879	0.0881438	1.1195	0.941875	1.33061	0.209825
Cysteinylglycine disulfide levels	GCST90026147	7	MR Egger	0.920478	1.47483	2.51049	0.139431	45.2022	0.559914
	GCST90026147	7	Weighted median	0.0264594	0.318943	1.02681	0.549543	1.91858	0.933884
	GCST90026147	7	Inverse variance weighted	-0.278058	0.269138	0.757253	0.446834	1.28332	0.301537
	GCST90026147	7	Simple mode	0.0149007	0.437341	1.01501	0.430724	2.3919	0.973926
	GCST90026147	7	Weighted mode	0.0318422	0.437044	1.03235	0.438338	2.43136	0.944287
Cytidine levels	GCST90026148	15	MR Egger	-0.0542428	0.788689	0.947202	0.201882	4.44415	0.946215
	GCST90026148	15	Weighted median	-0.169359	0.329657	0.844206	0.442424	1.61086	0.607432
	GCST90026148	15	Inverse variance weighted	-0.160854	0.258618	0.851417	0.512864	1.41346	0.533959
	GCST90026148	15	Simple mode	0.57969	0.656774	1.78548	0.492831	6.46865	0.392339
	GCST90026148	15	Weighted mode	0.38239	0.642674	1.46578	0.415925	5.16565	0.561339
Deoxycarnitine levels	GCST90026149	27	MR Egger	0.205923	0.168662	1.22866	0.882802	1.71001	0.233505
	GCST90026149	27	Weighted median	-0.0749078	0.109166	0.927829	0.749108	1.14919	0.492597
	GCST90026149	27	Inverse variance weighted	0.0563758	0.0778259	1.058	0.908316	1.23234	0.46883
	GCST90026149	27	Simple mode	-0.193138	0.238912	0.824368	0.516125	1.3167	0.426193
	GCST90026149	27	Weighted mode	-0.193138	0.232669	0.824368	0.52248	1.30069	0.414041
Diglycerol levels	GCST90026150	19	MR Egger	-0.0394145	0.279581	0.961352	0.555774	1.6629	0.889545
	GCST90026150	19	Weighted median	-0.0496999	0.13601	0.951515	0.728856	1.24219	0.714802
	GCST90026150	19	Inverse variance weighted	-0.0139027	0.0970864	0.986194	0.815306	1.1929	0.886133
	GCST90026150	19	Simple mode	0.106747	0.263418	1.11265	0.663948	1.8646	0.690078
	GCST90026150	19	Weighted mode	-0.174225	0.247216	0.840107	0.517488	1.36386	0.489985
Dimethyl sulfone levels	GCST90026151	43	MR Egger	0.000779585	0.0400953	1.00078	0.925143	1.0826	0.984582
	GCST90026151	43	Weighted median	0.0297826	0.032815	1.03023	0.966055	1.09867	0.364095
	GCST90026151	43	Inverse variance weighted	0.00271711	0.0222243	1.00272	0.95998	1.04736	0.902694
	GCST90026151	43	Simple mode	0.0542214	0.063511	1.05572	0.932151	1.19567	0.398096
	GCST90026151	43	Weighted mode	0.0566784	0.068187	1.05832	0.925919	1.20964	0.41055
Dimethylarginine (sdma + adma) levels	GCST90026152	26	MR Egger	-0.0599045	0.242104	0.941854	0.586004	1.51379	0.806678
	GCST90026152	26	Weighted median	0.233725	0.150171	1.2633	0.94119	1.69564	0.119615
	GCST90026152	26	Inverse variance weighted	0.154452	0.113611	1.16702	0.934051	1.45809	0.173992
	GCST90026152	26	Simple mode	0.279159	0.311163	1.32202	0.718406	2.43279	0.378198
	GCST90026152	26	Weighted mode	0.294612	0.277353	1.34261	0.779581	2.31226	0.298286
Dimethylmalonic acid levels	GCST90026153	27	MR Egger	-0.162961	0.084524	0.849624	0.719911	1.00271	0.0652894
	GCST90026153	27	Weighted median	-0.109971	0.0613829	0.89586	0.79431	1.01039	0.0732027
	GCST90026153	27	Inverse variance weighted	-0.0849615	0.0423807	0.918548	0.84533	0.998106	0.0449929
	GCST90026153	27	Simple mode	-0.126596	0.119941	0.88109	0.696505	1.11459	0.300915
	GCST90026153	27	Weighted mode	-0.12399	0.111897	0.883389	0.70942	1.10002	0.277974
Dopamine 3-o-sulfate levels	GCST90026154	15	MR Egger	-0.0924948	0.0879821	0.911654	0.767252	1.08323	0.312276
	GCST90026154	15	Weighted median	0.0233495	0.0580555	1.02362	0.91353	1.14699	0.687542
	GCST90026154	15	Inverse variance weighted	-0.00107173	0.0474429	0.998929	0.910228	1.09627	0.981977
	GCST90026154	15	Simple mode	-0.00603828	0.105765	0.99398	0.807884	1.22294	0.955279
	GCST90026154	15	Weighted mode	0.0471347	0.0869668	1.04826	0.883981	1.24308	0.59635
Ergothioneine levels	GCST90026155	34	MR Egger	0.126334	0.0695675	1.13466	0.990032	1.30042	0.0787518
	GCST90026155	34	Weighted median	0.0302178	0.054832	1.03068	0.925656	1.14762	0.581566
	GCST90026155	34	Inverse variance weighted	0.0180252	0.0390315	1.01819	0.9432	1.09914	0.644216
	GCST90026155	34	Simple mode	0.023057	0.0993752	1.02332	0.842216	1.24338	0.817955
	GCST90026155	34	Weighted mode	0.0402095	0.0903927	1.04103	0.872005	1.24282	0.659345
Erythritol levels	GCST90026156	107	MR Egger	-0.157509	0.0712924	0.854269	0.742864	0.982381	0.0293229
	GCST90026156	107	Weighted median	-0.0364852	0.0626647	0.964172	0.852734	1.09017	0.560412
	GCST90026156	107	Inverse variance weighted	-0.0733862	0.043128	0.929242	0.853921	1.01121	0.0888324
	GCST90026156	107	Simple mode	-0.24582	0.148043	0.782063	0.585093	1.04534	0.0997757
	GCST90026156	107	Weighted mode	-0.00711523	0.102752	0.99291	0.811794	1.21443	0.944924
Erythronate levels	GCST90026157	18	MR Egger	1.26204	0.72122	3.53261	0.859372	14.5215	0.0992918
	GCST90026157	18	Weighted median	-0.256082	0.377935	0.774079	0.369046	1.62364	0.498037
	GCST90026157	18	Inverse variance weighted	-0.316734	0.312973	0.728525	0.39449	1.3454	0.311531
	GCST90026157	18	Simple mode	0.390832	0.768296	1.47821	0.327906	6.66381	0.617501
	GCST90026157	18	Weighted mode	0.357315	0.760969	1.42949	0.321684	6.35229	0.644641
Ethylmalonate levels	GCST90026158	31	MR Egger	0.0981447	0.148807	1.10312	0.824055	1.4767	0.514752
	GCST90026158	31	Weighted median	0.0137558	0.107074	1.01385	0.821922	1.2506	0.897777
	GCST90026158	31	Inverse variance weighted	0.08203	0.0744104	1.08549	0.938179	1.25593	0.270288
	GCST90026158	31	Simple mode	-0.0761544	0.220432	0.926673	0.601577	1.42745	0.732145
	GCST90026158	31	Weighted mode	-0.12325	0.172269	0.884043	0.630718	1.23911	0.479862
Fructose levels	GCST90026159	10	MR Egger	0.425888	0.523549	1.53095	0.548665	4.27184	0.43949
	GCST90026159	10	Weighted median	-0.142094	0.292793	0.86754	0.488719	1.54	0.627461
	GCST90026159	10	Inverse variance weighted	-0.225504	0.213512	0.798114	0.525194	1.21286	0.290894
	GCST90026159	10	Simple mode	-0.216861	0.453362	0.805041	0.331061	1.95762	0.643814
	GCST90026159	10	Weighted mode	-0.104278	0.419652	0.900975	0.39582	2.05082	0.809335
Galactonate levels	GCST90026160	20	MR Egger	-0.147962	0.0791274	0.862464	0.738561	1.00715	0.0778493
	GCST90026160	20	Weighted median	-0.0107101	0.031978	0.989347	0.929241	1.05334	0.737685
	GCST90026160	20	Inverse variance weighted	-0.00317239	0.0235263	0.996833	0.951911	1.04387	0.892735
	GCST90026160	20	Simple mode	-0.0127469	0.0620362	0.987334	0.874295	1.11499	0.839386
	GCST90026160	20	Weighted mode	-0.0172188	0.0606644	0.982929	0.872737	1.10703	0.779605
Galactosylglycerol levels	GCST90026161	18	MR Egger	0.0953687	0.143113	1.10006	0.830994	1.45626	0.514658
	GCST90026161	18	Weighted median	-0.0391033	0.125429	0.961651	0.752057	1.22966	0.755225
	GCST90026161	18	Inverse variance weighted	0.0297608	0.095594	1.03021	0.854188	1.2425	0.755554
	GCST90026161	18	Simple mode	-0.0876578	0.221506	0.916074	0.593446	1.4141	0.697222
	GCST90026161	18	Weighted mode	-0.0656453	0.186296	0.936463	0.649998	1.34918	0.728891
Gamma-glutamyl-alpha-lysine levels	GCST90026162	46	MR Egger	-0.0340131	0.0704057	0.966559	0.841972	1.10958	0.631419
	GCST90026162	46	Weighted median	0.0305611	0.0496591	1.03103	0.93541	1.13643	0.538279
	GCST90026162	46	Inverse variance weighted	0.0213043	0.0348497	1.02153	0.954086	1.09375	0.540989
	GCST90026162	46	Simple mode	0.0610089	0.10817	1.06291	0.859844	1.31393	0.575549
	GCST90026162	46	Weighted mode	0.0581068	0.098677	1.05983	0.873454	1.28597	0.558901
Gamma-glutamylglutamine levels	GCST90026163	45	MR Egger	-0.0901121	0.148857	0.913829	0.682582	1.22342	0.548123
	GCST90026163	45	Weighted median	-0.071894	0.123082	0.93063	0.731151	1.18453	0.559144
	GCST90026163	45	Inverse variance weighted	0.0383546	0.0883959	1.0391	0.873802	1.23567	0.664364
	GCST90026163	45	Simple mode	0.0133237	0.264778	1.01341	0.603119	1.70282	0.960095
	GCST90026163	45	Weighted mode	-0.146394	0.233608	0.863817	0.546476	1.36544	0.534117
Gamma-glutamylleucine levels	GCST90026164	45	MR Egger	-0.00172559	0.0795552	0.998276	0.854146	1.16673	0.982795
	GCST90026164	45	Weighted median	0.0292839	0.0641895	1.02972	0.907985	1.16777	0.648239
	GCST90026164	45	Inverse variance weighted	0.000988573	0.0440212	1.00099	0.918243	1.09119	0.982084
	GCST90026164	45	Simple mode	0.113313	0.13589	1.11998	0.858102	1.46178	0.408867
	GCST90026164	45	Weighted mode	0.12133	0.129595	1.129	0.875749	1.45548	0.354267
Gamma-glutamylphenylalanine levels	GCST90026165	25	MR Egger	0.0359566	0.0876909	1.03661	0.872915	1.231	0.685572
	GCST90026165	25	Weighted median	0.115487	0.0570616	1.12242	1.00365	1.25524	0.0429798
	GCST90026165	25	Inverse variance weighted	0.0869642	0.0451663	1.09086	0.998439	1.19183	0.0541766
	GCST90026165	25	Simple mode	0.212234	0.11195	1.23644	0.992837	1.53981	0.0700927
	GCST90026165	25	Weighted mode	0.177017	0.105004	1.19365	0.971619	1.46642	0.104792
Gamma-glutamylthreonine levels	GCST90026166	20	MR Egger	-0.326538	0.193673	0.721417	0.493547	1.0545	0.109047
	GCST90026166	20	Weighted median	0.074569	0.143834	1.07742	0.812739	1.4283	0.604153
	GCST90026166	20	Inverse variance weighted	0.0203889	0.111147	1.0206	0.820813	1.26901	0.854452
	GCST90026166	20	Simple mode	-0.404382	0.291662	0.667389	0.3768	1.18208	0.181657
	GCST90026166	20	Weighted mode	0.100709	0.241303	1.10595	0.689185	1.77476	0.681097
Gamma-glutamylvaline levels	GCST90026167	32	MR Egger	-0.0240537	0.11394	0.976233	0.780848	1.22051	0.834229
	GCST90026167	32	Weighted median	0.0950782	0.089835	1.09974	0.922195	1.31148	0.289889
	GCST90026167	32	Inverse variance weighted	-0.0118669	0.0625872	0.988203	0.87412	1.11718	0.849618
	GCST90026167	32	Simple mode	0.101092	0.163808	1.10638	0.802541	1.52525	0.541651
	GCST90026167	32	Weighted mode	0.121369	0.130887	1.12904	0.873567	1.45923	0.360945
Gluconate levels	GCST90026168	32	MR Egger	-0.0571679	0.128599	0.944435	0.734018	1.21517	0.65984
	GCST90026168	32	Weighted median	-0.137926	0.0993027	0.871163	0.717086	1.05835	0.16485
	GCST90026168	32	Inverse variance weighted	-0.0295903	0.0756473	0.970843	0.83706	1.12601	0.695678
	GCST90026168	32	Simple mode	-0.212285	0.206848	0.808734	0.53918	1.21305	0.312699
	GCST90026168	32	Weighted mode	-0.193848	0.194159	0.823783	0.563043	1.20527	0.325817
Glutamate levels	GCST90026169	28	MR Egger	-0.167814	0.262394	0.845511	0.505551	1.41408	0.528061
	GCST90026169	28	Weighted median	0.0477146	0.182385	1.04887	0.733623	1.49959	0.793619
	GCST90026169	28	Inverse variance weighted	-0.0298809	0.13376	0.970561	0.746731	1.26148	0.82323
	GCST90026169	28	Simple mode	0.136971	0.352962	1.1468	0.574167	2.29052	0.701013
	GCST90026169	28	Weighted mode	0.0719513	0.318325	1.0746	0.575817	2.00545	0.82288
Glutamine levels	GCST90026170	81	MR Egger	0.258359	0.216451	1.2948	0.847144	1.97902	0.2362
	GCST90026170	81	Weighted median	0.110635	0.177163	1.11699	0.789303	1.58071	0.532314
	GCST90026170	81	Inverse variance weighted	-0.00887013	0.125481	0.991169	0.775061	1.26753	0.943645
	GCST90026170	81	Simple mode	0.772544	0.496594	2.16527	0.818093	5.73087	0.12373
	GCST90026170	81	Weighted mode	0.590976	0.396562	1.80575	0.830037	3.92842	0.140091
Glutarylcarnitine (c5-dc) levels	GCST90026171	51	MR Egger	-0.0492714	0.0462387	0.951923	0.869446	1.04222	0.291832
	GCST90026171	51	Weighted median	-0.0376051	0.0333972	0.963093	0.90207	1.02825	0.260168
	GCST90026171	51	Inverse variance weighted	-0.00326693	0.0233995	0.996738	0.952057	1.04352	0.888964
	GCST90026171	51	Simple mode	-0.0379219	0.072057	0.962788	0.835978	1.10883	0.601023
	GCST90026171	51	Weighted mode	-0.0464046	0.0688024	0.954656	0.834221	1.09248	0.503124
Glycerate levels	GCST90026172	19	MR Egger	1.34917	0.706251	3.85424	0.96553	15.3855	0.0731081
	GCST90026172	19	Weighted median	0.858402	0.37641	2.35939	1.12822	4.93408	0.0225782
	GCST90026172	19	Inverse variance weighted	0.815524	0.326291	2.26036	1.19243	4.28472	0.0124412
	GCST90026172	19	Simple mode	0.767997	0.694322	2.15544	0.552736	8.40535	0.283243
	GCST90026172	19	Weighted mode	0.939426	0.627381	2.55851	0.748083	8.75034	0.151626
Glycerol levels	GCST90026173	24	MR Egger	-0.191475	0.277295	0.82574	0.479518	1.42194	0.497094
	GCST90026173	24	Weighted median	0.068566	0.159098	1.07097	0.784063	1.46287	0.666492
	GCST90026173	24	Inverse variance weighted	-0.0452287	0.127582	0.955779	0.744316	1.22732	0.722959
	GCST90026173	24	Simple mode	0.179871	0.321597	1.19706	0.637336	2.24836	0.581359
	GCST90026173	24	Weighted mode	0.189236	0.300562	1.20833	0.670411	2.17785	0.535156
Glycerophosphoinositol levels	GCST90026174	13	MR Egger	0.316132	0.298606	1.37181	0.764039	2.46305	0.312435
	GCST90026174	13	Weighted median	-0.00102422	0.169354	0.998976	0.716801	1.39223	0.995175
	GCST90026174	13	Inverse variance weighted	0.065166	0.127784	1.06734	0.830863	1.37111	0.610072
	GCST90026174	13	Simple mode	-0.135032	0.29867	0.873688	0.486545	1.56888	0.659253
	GCST90026174	13	Weighted mode	-0.145208	0.320724	0.864843	0.461244	1.6216	0.658806
Guaiacol sulfate levels	GCST90026175	14	MR Egger	-0.191748	0.1426	0.825515	0.624225	1.09171	0.203601
	GCST90026175	14	Weighted median	0.021873	0.081491	1.02211	0.87123	1.19913	0.788383
	GCST90026175	14	Inverse variance weighted	-0.0311711	0.067701	0.96931	0.848857	1.10686	0.645212
	GCST90026175	14	Simple mode	0.071827	0.162455	1.07447	0.781465	1.47733	0.665657
	GCST90026175	14	Weighted mode	0.0654465	0.152507	1.06764	0.791784	1.43959	0.674849
Guanosine levels	GCST90026176	29	MR Egger	-0.061684	0.158574	0.94018	0.689017	1.2829	0.700334
	GCST90026176	29	Weighted median	-0.136932	0.148657	0.872029	0.651616	1.167	0.356984
	GCST90026176	29	Inverse variance weighted	-0.0566246	0.104728	0.944949	0.769595	1.16026	0.588725
	GCST90026176	29	Simple mode	-0.218748	0.295686	0.803524	0.450097	1.43447	0.46558
	GCST90026176	29	Weighted mode	-0.236091	0.245057	0.789708	0.488507	1.27662	0.343586
Gulonate levels	GCST90026177	37	MR Egger	0.0361561	0.103056	1.03682	0.847188	1.26889	0.727811
	GCST90026177	37	Weighted median	0.0372152	0.0929936	1.03792	0.864977	1.24543	0.689016
	GCST90026177	37	Inverse variance weighted	-0.00431515	0.0634658	0.995694	0.879231	1.12758	0.945792
	GCST90026177	37	Simple mode	0.0456813	0.188635	1.04674	0.723219	1.51498	0.810024
	GCST90026177	37	Weighted mode	0.0603511	0.178714	1.06221	0.748317	1.50777	0.737554
Hippurate levels	GCST90026178	98	MR Egger	-0.0168851	0.0304125	0.983257	0.926359	1.04365	0.580047
	GCST90026178	98	Weighted median	-0.0162914	0.0259584	0.983841	0.935036	1.03519	0.530268
	GCST90026178	98	Inverse variance weighted	-0.024792	0.0187325	0.975513	0.940346	1.012	0.185678
	GCST90026178	98	Simple mode	0.00869891	0.0622438	1.00874	0.892884	1.13962	0.889143
	GCST90026178	98	Weighted mode	-0.0171066	0.0445279	0.983039	0.900882	1.07269	0.701688
Histidine levels	GCST90026179	17	MR Egger	0.316885	0.477561	1.37284	0.53841	3.50049	0.517048
	GCST90026179	17	Weighted median	0.343895	0.276279	1.41043	0.820689	2.42396	0.213227
	GCST90026179	17	Inverse variance weighted	0.208527	0.238109	1.23186	0.772467	1.96446	0.381159
	GCST90026179	17	Simple mode	0.258013	0.520388	1.29436	0.466756	3.58936	0.626771
	GCST90026179	17	Weighted mode	0.339245	0.406086	1.40389	0.63338	3.11172	0.415793
Homoarginine levels	GCST90026180	11	MR Egger	-0.310258	0.381267	0.733257	0.347309	1.54809	0.436784
	GCST90026180	11	Weighted median	0.0805998	0.167118	1.08394	0.781179	1.50403	0.629597
	GCST90026180	11	Inverse variance weighted	0.043733	0.131795	1.0447	0.806876	1.35263	0.740021
	GCST90026180	11	Simple mode	0.225323	0.298652	1.25273	0.697651	2.24944	0.467964
	GCST90026180	11	Weighted mode	0.219976	0.320624	1.24605	0.664683	2.3359	0.508251
Homocarnosine levels	GCST90026181	43	MR Egger	0.019175	0.054207	1.01936	0.916612	1.13363	0.725349
	GCST90026181	43	Weighted median	0.00619576	0.045696	1.00621	0.920012	1.10049	0.892148
	GCST90026181	43	Inverse variance weighted	0.033859	0.0324645	1.03444	0.970667	1.1024	0.296969
	GCST90026181	43	Simple mode	0.0902207	0.087216	1.09442	0.922449	1.29844	0.306845
	GCST90026181	43	Weighted mode	-0.0163067	0.0648686	0.983826	0.866365	1.11721	0.802746
Homostachydrine levels	GCST90026182	21	MR Egger	-0.109001	0.241177	0.896729	0.558942	1.43865	0.656419
	GCST90026182	21	Weighted median	0.107276	0.104178	1.11324	0.907635	1.36542	0.303134
	GCST90026182	21	Inverse variance weighted	0.0836989	0.0826259	1.0873	0.924735	1.27845	0.311067
	GCST90026182	21	Simple mode	0.118212	0.195004	1.12548	0.767977	1.64941	0.551198
	GCST90026182	21	Weighted mode	0.118212	0.214444	1.12548	0.739266	1.71347	0.587568
Homovanillate (hva) levels	GCST90026183	14	MR Egger	0.0124204	0.400767	1.0125	0.461588	2.22093	0.975786
	GCST90026183	14	Weighted median	-0.192735	0.165485	0.8247	0.596256	1.14067	0.244152
	GCST90026183	14	Inverse variance weighted	-0.0675665	0.124912	0.934666	0.731693	1.19394	0.588568
	GCST90026183	14	Simple mode	-0.336645	0.296667	0.714162	0.399272	1.2774	0.276968
	GCST90026183	14	Weighted mode	-0.336645	0.280029	0.714162	0.412507	1.23641	0.250736
Hydroxy-cmpf levels	GCST90026184	18	MR Egger	-0.0695221	0.0729056	0.93284	0.808627	1.07613	0.354476
	GCST90026184	18	Weighted median	0.025001	0.0430851	1.02532	0.942287	1.11566	0.561733
	GCST90026184	18	Inverse variance weighted	-0.00780472	0.0317272	0.992226	0.932403	1.05589	0.805687
	GCST90026184	18	Simple mode	0.0435758	0.0751765	1.04454	0.901432	1.21036	0.569756
	GCST90026184	18	Weighted mode	0.0375154	0.0755574	1.03823	0.895317	1.20395	0.62589
Hydroxyasparagine levels	GCST90026185	97	MR Egger	0.0523165	0.0450636	1.05371	0.964632	1.15101	0.248572
	GCST90026185	97	Weighted median	0.0207587	0.034777	1.02098	0.953702	1.09299	0.550568
	GCST90026185	97	Inverse variance weighted	0.0455116	0.0242369	1.04656	0.998009	1.09748	0.0604113
	GCST90026185	97	Simple mode	0.0184807	0.082367	1.01865	0.86679	1.19712	0.822946
	GCST90026185	97	Weighted mode	0.00745474	0.0640077	1.00748	0.888696	1.14215	0.907526
Indoleacetate levels	GCST90026186	16	MR Egger	-0.111251	0.0956478	0.894715	0.741767	1.0792	0.26422
	GCST90026186	16	Weighted median	-0.0993748	0.0630588	0.905403	0.800139	1.02452	0.115048
	GCST90026186	16	Inverse variance weighted	-0.0701789	0.0462627	0.932227	0.851416	1.02071	0.129276
	GCST90026186	16	Simple mode	-0.13366	0.110155	0.874887	0.704996	1.08572	0.243744
	GCST90026186	16	Weighted mode	-0.126697	0.101588	0.881001	0.721942	1.0751	0.23146
Isobutyrylcarnitine (c4) levels	GCST90026187	26	MR Egger	-0.0291735	0.106714	0.971248	0.787941	1.1972	0.786899
	GCST90026187	26	Weighted median	-0.0378393	0.102903	0.962868	0.786998	1.17804	0.713084
	GCST90026187	26	Inverse variance weighted	0.0174067	0.0711956	1.01756	0.885027	1.16994	0.80685
	GCST90026187	26	Simple mode	-0.188225	0.209553	0.828428	0.549389	1.24919	0.377636
	GCST90026187	26	Weighted mode	-0.172453	0.177188	0.841598	0.594674	1.19105	0.339739
Isocitrate levels	GCST90026188	20	MR Egger	-0.166641	0.207952	0.846503	0.563139	1.27245	0.433385
	GCST90026188	20	Weighted median	-0.0653569	0.122913	0.936733	0.73619	1.1919	0.594911
	GCST90026188	20	Inverse variance weighted	-0.0614512	0.0900818	0.940399	0.788194	1.122	0.49513
	GCST90026188	20	Simple mode	-0.0310067	0.231851	0.969469	0.615429	1.52718	0.895018
	GCST90026188	20	Weighted mode	-0.09517	0.229917	0.909218	0.579374	1.42685	0.683559
Isoleucine levels	GCST90026189	22	MR Egger	0.221643	0.352604	1.24813	0.62534	2.49116	0.536731
	GCST90026189	22	Weighted median	0.109765	0.194965	1.11602	0.761575	1.63541	0.573437
	GCST90026189	22	Inverse variance weighted	0.102895	0.154446	1.10838	0.81888	1.50022	0.505268
	GCST90026189	22	Simple mode	0.446444	0.41479	1.56275	0.693126	3.52342	0.293997
	GCST90026189	22	Weighted mode	0.392801	0.337794	1.48112	0.763933	2.87162	0.257938
Isovalerate (i5:0) levels	GCST90026190	31	MR Egger	-0.0245879	0.0748635	0.975712	0.842552	1.12992	0.744942
	GCST90026190	31	Weighted median	0.020512	0.0493904	1.02072	0.926545	1.12448	0.67792
	GCST90026190	31	Inverse variance weighted	0.0187997	0.0345194	1.01898	0.952316	1.09031	0.586021
	GCST90026190	31	Simple mode	0.0280817	0.0984016	1.02848	0.848076	1.24726	0.777315
	GCST90026190	31	Weighted mode	0.0255366	0.0936962	1.02587	0.853758	1.23267	0.787069
Kynurenate levels	GCST90026191	17	MR Egger	-0.0379271	0.112604	0.962783	0.772108	1.20055	0.74092
	GCST90026191	17	Weighted median	-0.041713	0.0537677	0.959145	0.86321	1.06574	0.437867
	GCST90026191	17	Inverse variance weighted	-0.0170506	0.0397786	0.983094	0.909358	1.06281	0.668187
	GCST90026191	17	Simple mode	-0.0452473	0.0966806	0.955761	0.790775	1.15517	0.646091
	GCST90026191	17	Weighted mode	-0.0495815	0.0837845	0.951628	0.807511	1.12147	0.562271
Leucine levels	GCST90026192	15	MR Egger	-0.926209	0.526296	0.396052	0.141176	1.11108	0.101925
	GCST90026192	15	Weighted median	-0.134448	0.2881	0.874198	0.497021	1.53761	0.640734
	GCST90026192	15	Inverse variance weighted	-0.222686	0.214469	0.800366	0.525689	1.21856	0.299124
	GCST90026192	15	Simple mode	0.116325	0.609791	1.12336	0.339981	3.7118	0.85145
	GCST90026192	15	Weighted mode	-0.975428	0.583036	0.377031	0.120251	1.18214	0.116513
Maleate levels	GCST90026193	19	MR Egger	0.0624782	0.0975541	1.06447	0.879213	1.28876	0.530421
	GCST90026193	19	Weighted median	-0.00187131	0.053824	0.99813	0.898197	1.10918	0.972265
	GCST90026193	19	Inverse variance weighted	0.0631073	0.0395279	1.06514	0.985735	1.15094	0.110372
	GCST90026193	19	Simple mode	-0.0306813	0.101474	0.969785	0.794876	1.18318	0.765846
	GCST90026193	19	Weighted mode	-0.0245393	0.098472	0.975759	0.804492	1.18349	0.806027
Mannitol/sorbitol levels	GCST90026194	21	MR Egger	-0.0192776	0.229684	0.980907	0.62534	1.53865	0.933989
	GCST90026194	21	Weighted median	0.245087	0.185626	1.27773	0.888038	1.83844	0.186727
	GCST90026194	21	Inverse variance weighted	0.115419	0.121464	1.12234	0.884573	1.42403	0.341995
	GCST90026194	21	Simple mode	-0.109104	0.330397	0.896638	0.46922	1.71339	0.744668
	GCST90026194	21	Weighted mode	0.339456	0.279943	1.40418	0.811207	2.43061	0.239416
Mannose levels	GCST90026195	15	MR Egger	0.351532	0.888339	1.42124	0.249172	8.10659	0.698731
	GCST90026195	15	Weighted median	0.0064189	0.277924	1.00644	0.583733	1.73525	0.981574
	GCST90026195	15	Inverse variance weighted	-0.0190725	0.23507	0.981108	0.618902	1.55529	0.935334
	GCST90026195	15	Simple mode	-0.094086	0.493439	0.910205	0.346031	2.39421	0.851518
	GCST90026195	15	Weighted mode	-0.0699313	0.503375	0.932458	0.347655	2.50098	0.891488
Methionine levels	GCST90026196	44	MR Egger	-0.559366	0.214193	0.571571	0.375617	0.869751	0.0124482
	GCST90026196	44	Weighted median	-0.3463	0.171378	0.7073	0.505503	0.989656	0.0433136
	GCST90026196	44	Inverse variance weighted	-0.269919	0.123788	0.763442	0.59897	0.973075	0.0292211
	GCST90026196	44	Simple mode	-0.455421	0.328517	0.634181	0.333099	1.2074	0.172804
	GCST90026196	44	Weighted mode	-0.442592	0.311914	0.642369	0.34856	1.18383	0.16312
Methionine sulfone levels	GCST90026197	31	MR Egger	-0.031729	0.0795791	0.968769	0.82886	1.13229	0.693028
	GCST90026197	31	Weighted median	-0.0708236	0.067498	0.931626	0.816181	1.0634	0.294054
	GCST90026197	31	Inverse variance weighted	-0.0867981	0.0483293	0.916862	0.833999	1.00796	0.072499
	GCST90026197	31	Simple mode	-0.0562477	0.123959	0.945305	0.741406	1.20528	0.653266
	GCST90026197	31	Weighted mode	-0.0710293	0.109978	0.931435	0.750822	1.15549	0.523288
Methionine sulfoxide levels	GCST90026198	38	MR Egger	-0.130208	0.102776	0.877913	0.717739	1.07383	0.213323
	GCST90026198	38	Weighted median	-0.00356234	0.0839573	0.996444	0.845254	1.17468	0.966156
	GCST90026198	38	Inverse variance weighted	-0.043929	0.0592521	0.957022	0.85209	1.07488	0.458456
	GCST90026198	38	Simple mode	0.08289	0.196228	1.08642	0.739547	1.596	0.675166
	GCST90026198	38	Weighted mode	0.143585	0.204038	1.1544	0.773887	1.72202	0.486016
Methyl glucopyranoside (alpha + beta) levels	GCST90026199	25	MR Egger	0.0820893	0.116688	1.08555	0.863624	1.36451	0.488807
	GCST90026199	25	Weighted median	0.0578561	0.0623951	1.05956	0.937594	1.1974	0.353794
	GCST90026199	25	Inverse variance weighted	-0.0106162	0.0491937	0.98944	0.898494	1.08959	0.82914
	GCST90026199	25	Simple mode	0.0915007	0.128842	1.09582	0.851267	1.41062	0.484437
	GCST90026199	25	Weighted mode	0.0915007	0.115742	1.09582	0.873407	1.37487	0.436946
Methylmalonate (mma) levels	GCST90026200	151	MR Egger	0.0894437	0.0438719	1.09357	1.00346	1.19176	0.0432431
	GCST90026200	151	Weighted median	0.0557238	0.0300564	1.05731	0.996818	1.12146	0.063743
	GCST90026200	151	Inverse variance weighted	0.0199865	0.02108	1.02019	0.978896	1.06322	0.343066
	GCST90026200	151	Simple mode	0.0931264	0.0867205	1.0976	0.926033	1.30095	0.284606
	GCST90026200	151	Weighted mode	0.0887412	0.0740572	1.0928	0.945151	1.26351	0.232698
Methylsuccinate levels	GCST90026201	21	MR Egger	0.0243101	0.0693837	1.02461	0.894329	1.17387	0.729914
	GCST90026201	21	Weighted median	0.00099472	0.044338	1.001	0.917679	1.09188	0.982101
	GCST90026201	21	Inverse variance weighted	-0.0153025	0.0312704	0.984814	0.926267	1.04706	0.624587
	GCST90026201	21	Simple mode	-0.0760107	0.0854076	0.926806	0.78395	1.09569	0.384059
	GCST90026201	21	Weighted mode	0.00440709	0.0704646	1.00442	0.874849	1.15317	0.950751
Methylsuccinoylcarnitine levels	GCST90026202	48	MR Egger	-0.0236641	0.0689754	0.976614	0.853119	1.11798	0.733101
	GCST90026202	48	Weighted median	-0.044665	0.0452714	0.956318	0.875118	1.04505	0.323837
	GCST90026202	48	Inverse variance weighted	-0.0359036	0.0357378	0.964733	0.89947	1.03473	0.315071
	GCST90026202	48	Simple mode	-0.0994296	0.0947263	0.905354	0.751944	1.09006	0.299246
	GCST90026202	48	Weighted mode	-0.0696024	0.0763477	0.932765	0.803126	1.08333	0.366606
Myo-inositol levels	GCST90026203	69	MR Egger	-0.133141	0.0845037	0.875342	0.741731	1.03302	0.119837
	GCST90026203	69	Weighted median	-0.087604	0.0592593	0.916124	0.815664	1.02896	0.139323
	GCST90026203	69	Inverse variance weighted	-0.0486945	0.0413944	0.952472	0.878247	1.03297	0.239453
	GCST90026203	69	Simple mode	-0.149744	0.141344	0.860928	0.652608	1.13575	0.293153
	GCST90026203	69	Weighted mode	-0.137214	0.134645	0.871784	0.669571	1.13507	0.31178
N-acetyl-3-methylhistidine levels	GCST90026204	61	MR Egger	0.00442017	0.0310089	1.00443	0.945201	1.06737	0.887135
	GCST90026204	61	Weighted median	0.0112613	0.0251633	1.01132	0.962656	1.06245	0.654492
	GCST90026204	61	Inverse variance weighted	0.0100512	0.017488	1.0101	0.976066	1.04532	0.565464
	GCST90026204	61	Simple mode	0.0412031	0.0553473	1.04206	0.934936	1.16147	0.459512
	GCST90026204	61	Weighted mode	0.00520067	0.0465545	1.00521	0.917552	1.10125	0.911425
N-acetyl-aspartyl-glutamate (naag) levels	GCST90026205	20	MR Egger	-0.0919064	0.12127	0.912191	0.719214	1.15695	0.45834
	GCST90026205	20	Weighted median	0.0803381	0.0853561	1.08365	0.916714	1.28099	0.346597
	GCST90026205	20	Inverse variance weighted	0.0707227	0.0673625	1.07328	0.940534	1.22477	0.293772
	GCST90026205	20	Simple mode	0.0638209	0.151074	1.0659	0.79272	1.43322	0.677441
	GCST90026205	20	Weighted mode	0.10466	0.139715	1.11033	0.844356	1.4601	0.462973
N-acetyl-beta-alanine levels	GCST90026206	21	MR Egger	-0.334166	0.304712	0.715935	0.394001	1.30092	0.286495
	GCST90026206	21	Weighted median	-0.0414482	0.164309	0.959399	0.695243	1.32392	0.800842
	GCST90026206	21	Inverse variance weighted	0.116513	0.112374	1.12357	0.901459	1.40041	0.299815
	GCST90026206	21	Simple mode	-0.0599111	0.278895	0.941848	0.545231	1.62698	0.832086
	GCST90026206	21	Weighted mode	-0.155351	0.216172	0.856115	0.560432	1.3078	0.480672
N-acetyl-isoputreanine levels	GCST90026207	12	MR Egger	0.904866	0.550105	2.4716	0.840852	7.26502	0.131017
	GCST90026207	12	Weighted median	0.266371	0.268383	1.30522	0.771314	2.20869	0.320952
	GCST90026207	12	Inverse variance weighted	0.316155	0.195262	1.37184	0.935609	2.01147	0.105418
	GCST90026207	12	Simple mode	0.625637	0.486996	1.86944	0.719733	4.85568	0.225296
	GCST90026207	12	Weighted mode	0.547599	0.45268	1.7291	0.712017	4.19902	0.251756
N-acetylalanine levels	GCST90026208	15	MR Egger	-0.204008	0.736943	0.815456	0.192354	3.457	0.786264
	GCST90026208	15	Weighted median	-0.1612	0.30462	0.851122	0.468483	1.54628	0.596677
	GCST90026208	15	Inverse variance weighted	0.0602625	0.227305	1.06212	0.680276	1.65828	0.790919
	GCST90026208	15	Simple mode	-0.213451	0.494861	0.807791	0.306242	2.13075	0.672792
	GCST90026208	15	Weighted mode	-0.223254	0.486963	0.799912	0.307986	2.07756	0.653657
N-acetylarginine levels	GCST90026209	20	MR Egger	-0.47279	0.593399	0.623261	0.194786	1.99426	0.43598
	GCST90026209	20	Weighted median	0.259235	0.22639	1.29594	0.831529	2.01972	0.252175
	GCST90026209	20	Inverse variance weighted	-0.0878177	0.202257	0.915928	0.616164	1.36153	0.664151
	GCST90026209	20	Simple mode	0.34022	0.491544	1.40526	0.536223	3.6827	0.497218
	GCST90026209	20	Weighted mode	0.34022	0.452932	1.40526	0.578378	3.41428	0.461765
N-acetylasparagine levels	GCST90026210	13	MR Egger	-0.129271	0.393894	0.878736	0.40604	1.90173	0.748932
	GCST90026210	13	Weighted median	0.0512245	0.274031	1.05256	0.615158	1.80097	0.851716
	GCST90026210	13	Inverse variance weighted	-0.170822	0.183933	0.842972	0.587823	1.20887	0.353035
	GCST90026210	13	Simple mode	0.218097	0.480669	1.24371	0.484802	3.1906	0.658115
	GCST90026210	13	Weighted mode	0.209995	0.447761	1.23367	0.51293	2.96717	0.647483
N-acetylaspartate (naa) levels	GCST90026211	14	MR Egger	0.359679	0.486175	1.43287	0.552543	3.71575	0.473639
	GCST90026211	14	Weighted median	-0.100735	0.178464	0.904172	0.637294	1.28281	0.572443
	GCST90026211	14	Inverse variance weighted	-0.180506	0.160054	0.834848	0.610052	1.14248	0.259413
	GCST90026211	14	Simple mode	-0.111202	0.263968	0.894758	0.533349	1.50107	0.680439
	GCST90026211	14	Weighted mode	-0.124777	0.257411	0.882694	0.532964	1.46192	0.635928
N-acetylglucosamine/n-acetylgalactosamine levels	GCST90026212	193	MR Egger	-0.0438345	0.0282006	0.957112	0.905645	1.0115	0.121749
	GCST90026212	193	Weighted median	-0.00411049	0.0181153	0.995898	0.961158	1.03189	0.820496
	GCST90026212	193	Inverse variance weighted	-0.0105015	0.0127158	0.989553	0.965196	1.01453	0.408882
	GCST90026212	193	Simple mode	-0.013503	0.055372	0.986588	0.88512	1.09969	0.8076
	GCST90026212	193	Weighted mode	-0.00816401	0.0514589	0.991869	0.896709	1.09713	0.874111
N-acetylglutamate levels	GCST90026213	23	MR Egger	-0.0856903	0.132277	0.917878	0.708254	1.18955	0.524128
	GCST90026213	23	Weighted median	0.128256	0.0985501	1.13684	0.937159	1.37908	0.193113
	GCST90026213	23	Inverse variance weighted	0.209598	0.0700469	1.23318	1.07498	1.41466	0.00276934
	GCST90026213	23	Simple mode	0.015196	0.198511	1.01531	0.688056	1.49822	0.939673
	GCST90026213	23	Weighted mode	0.0487292	0.136104	1.04994	0.804097	1.37094	0.723735
N-acetylglutamine levels	GCST90026214	19	MR Egger	-0.127251	0.26336	0.880513	0.525484	1.47541	0.635129
	GCST90026214	19	Weighted median	0.105028	0.20621	1.11074	0.741453	1.66396	0.610523
	GCST90026214	19	Inverse variance weighted	-0.053798	0.167294	0.947623	0.682703	1.31534	0.747773
	GCST90026214	19	Simple mode	0.285956	0.356158	1.33103	0.662249	2.6752	0.432512
	GCST90026214	19	Weighted mode	0.152646	0.296562	1.16491	0.65141	2.0832	0.613012
N-acetylglycine levels	GCST90026215	24	MR Egger	-0.190619	0.235367	0.826447	0.521035	1.31088	0.426682
	GCST90026215	24	Weighted median	-0.120346	0.122497	0.886614	0.697369	1.12721	0.325884
	GCST90026215	24	Inverse variance weighted	-0.0646888	0.103413	0.937359	0.765383	1.14798	0.531618
	GCST90026215	24	Simple mode	-0.187807	0.248492	0.828775	0.509232	1.34883	0.45745
	GCST90026215	24	Weighted mode	-0.180453	0.236013	0.834892	0.525693	1.32596	0.452291
N-acetylhistidine levels	GCST90026216	148	MR Egger	0.0109478	0.0382459	1.01101	0.937992	1.08971	0.775094
	GCST90026216	148	Weighted median	0.0260106	0.0275327	1.02635	0.972434	1.08326	0.344804
	GCST90026216	148	Inverse variance weighted	0.026607	0.018789	1.02696	0.989832	1.06549	0.15675
	GCST90026216	148	Simple mode	-0.0372408	0.0818449	0.963444	0.820651	1.13108	0.649768
	GCST90026216	148	Weighted mode	0.0877373	0.066571	1.0917	0.958159	1.24386	0.18957
N-acetylisoleucine levels	GCST90026217	7	MR Egger	-0.00821287	0.816941	0.991821	0.200004	4.91844	0.992368
	GCST90026217	7	Weighted median	0.18086	0.227771	1.19825	0.766768	1.87253	0.42717
	GCST90026217	7	Inverse variance weighted	0.184262	0.179723	1.20233	0.845358	1.71004	0.305243
	GCST90026217	7	Simple mode	0.295566	0.310158	1.34389	0.73173	2.46817	0.377411
	GCST90026217	7	Weighted mode	0.266675	0.297792	1.30562	0.728333	2.34046	0.405007
N-acetylleucine levels	GCST90026218	52	MR Egger	-0.0355174	0.0609426	0.965106	0.856445	1.08755	0.562646
	GCST90026218	52	Weighted median	0.0170751	0.0451121	1.01722	0.931141	1.11126	0.705057
	GCST90026218	52	Inverse variance weighted	-0.014066	0.0340875	0.986032	0.922307	1.05416	0.679868
	GCST90026218	52	Simple mode	0.0535354	0.095643	1.05499	0.874656	1.27252	0.578105
	GCST90026218	52	Weighted mode	0.0535354	0.0843022	1.05499	0.894315	1.24454	0.52824
N-acetylmethionine levels	GCST90026219	15	MR Egger	-0.355888	0.262308	0.700551	0.418947	1.17144	0.197952
	GCST90026219	15	Weighted median	-0.0914723	0.130085	0.912587	0.707203	1.17762	0.481946
	GCST90026219	15	Inverse variance weighted	-0.0427043	0.0997688	0.958195	0.788005	1.16514	0.668627
	GCST90026219	15	Simple mode	-0.141407	0.273577	0.868136	0.507826	1.48409	0.613308
	GCST90026219	15	Weighted mode	-0.163773	0.282129	0.848935	0.488339	1.4758	0.57081
N-acetylneuraminate levels	GCST90026220	5	MR Egger	0.459984	0.506708	1.58405	0.586746	4.27648	0.430914
	GCST90026220	5	Weighted median	0.188216	0.300413	1.20709	0.669922	2.17499	0.530971
	GCST90026220	5	Inverse variance weighted	0.367364	0.211651	1.44392	0.953637	2.18628	0.0826161
	GCST90026220	5	Simple mode	0.129723	0.38262	1.13851	0.53783	2.41008	0.751633
	GCST90026220	5	Weighted mode	0.10952	0.418045	1.11574	0.491719	2.5317	0.806273
N-acetylphenylalanine levels	GCST90026221	35	MR Egger	-0.0170569	0.0816474	0.983088	0.837708	1.1537	0.835803
	GCST90026221	35	Weighted median	-0.0020407	0.0520425	0.997961	0.901186	1.10513	0.968721
	GCST90026221	35	Inverse variance weighted	-0.00355148	0.0401025	0.996455	0.921132	1.07794	0.929432
	GCST90026221	35	Simple mode	0.00250102	0.103974	1.0025	0.817677	1.22911	0.98095
	GCST90026221	35	Weighted mode	-0.00642862	0.0829179	0.993592	0.844553	1.16893	0.938656
N-acetylputrescine levels	GCST90026222	19	MR Egger	0.339721	0.441854	1.40456	0.590779	3.33928	0.45253
	GCST90026222	19	Weighted median	-0.0343064	0.209595	0.966275	0.640753	1.45717	0.869983
	GCST90026222	19	Inverse variance weighted	0.0774253	0.159884	1.0805	0.789822	1.47816	0.628202
	GCST90026222	19	Simple mode	-0.0402197	0.375845	0.960578	0.459841	2.00659	0.915964
	GCST90026222	19	Weighted mode	0.0152763	0.378091	1.01539	0.483946	2.13045	0.968216
N-acetylserine levels	GCST90026223	14	MR Egger	0.00693463	0.488192	1.00696	0.386771	2.62162	0.9889
	GCST90026223	14	Weighted median	0.00586865	0.264727	1.00589	0.598699	1.69001	0.982313
	GCST90026223	14	Inverse variance weighted	0.128533	0.228116	1.13716	0.727185	1.77827	0.573126
	GCST90026223	14	Simple mode	0.0513501	0.47618	1.05269	0.413969	2.67691	0.915771
	GCST90026223	14	Weighted mode	-0.0180846	0.354383	0.982078	0.49033	1.96699	0.960077
N-acetyltaurine levels	GCST90026224	9	MR Egger	-1.09209	0.895073	0.335514	0.0580509	1.93915	0.261927
	GCST90026224	9	Weighted median	0.594398	0.226	1.81194	1.16351	2.82175	0.00853653
	GCST90026224	9	Inverse variance weighted	0.204022	0.249177	1.22633	0.752491	1.99853	0.412911
	GCST90026224	9	Simple mode	0.655784	0.371029	1.92665	0.931058	3.98685	0.115129
	GCST90026224	9	Weighted mode	0.655784	0.391589	1.92665	0.894285	4.15079	0.13253
N-acetylthreonine levels	GCST90026225	13	MR Egger	-0.126671	0.566616	0.881024	0.290185	2.67486	0.8272
	GCST90026225	13	Weighted median	0.169997	0.225535	1.1853	0.761814	1.8442	0.451
	GCST90026225	13	Inverse variance weighted	0.175943	0.167071	1.19237	0.859405	1.65434	0.292291
	GCST90026225	13	Simple mode	0.193953	0.389701	1.21404	0.565604	2.60587	0.627692
	GCST90026225	13	Weighted mode	0.199228	0.38232	1.22046	0.576882	2.58203	0.611776
N-acetylvaline levels	GCST90026226	11	MR Egger	0.156963	0.521356	1.16995	0.421096	3.25054	0.770204
	GCST90026226	11	Weighted median	0.23481	0.261499	1.26467	0.757502	2.1114	0.369219
	GCST90026226	11	Inverse variance weighted	0.231839	0.196921	1.26092	0.857164	1.85485	0.239068
	GCST90026226	11	Simple mode	0.432219	0.483123	1.54067	0.597679	3.97148	0.392005
	GCST90026226	11	Weighted mode	0.473195	0.480055	1.60511	0.626433	4.11279	0.347524
N-delta-acetylornithine levels	GCST90026227	25	MR Egger	0.0719044	0.0702123	1.07455	0.936401	1.23309	0.316439
	GCST90026227	25	Weighted median	0.0208828	0.0404157	1.0211	0.943337	1.10528	0.605365
	GCST90026227	25	Inverse variance weighted	0.0427998	0.0273516	1.04373	0.989249	1.10121	0.117629
	GCST90026227	25	Simple mode	0.0169961	0.0712928	1.01714	0.884496	1.16968	0.813596
	GCST90026227	25	Weighted mode	0.00692459	0.0554295	1.00695	0.903285	1.12251	0.901623
N-formylanthranilic acid levels	GCST90026228	56	MR Egger	-0.177737	0.0578205	0.837162	0.747467	0.937621	0.00330928
	GCST90026228	56	Weighted median	-0.0743066	0.0382738	0.928387	0.861291	1.00071	0.0522041
	GCST90026228	56	Inverse variance weighted	-0.063837	0.0267781	0.938158	0.890188	0.988712	0.0171291
	GCST90026228	56	Simple mode	-0.0812463	0.0848824	0.921967	0.78066	1.08885	0.342674
	GCST90026228	56	Weighted mode	-0.0734121	0.0768989	0.929218	0.799208	1.08038	0.343929
N-formylmethionine levels	GCST90026229	18	MR Egger	-0.0674682	0.29364	0.934757	0.525711	1.66207	0.821186
	GCST90026229	18	Weighted median	-0.111651	0.13534	0.894356	0.685973	1.16604	0.40939
	GCST90026229	18	Inverse variance weighted	-0.0292813	0.0938596	0.971143	0.807957	1.16729	0.755064
	GCST90026229	18	Simple mode	-0.147174	0.246838	0.863144	0.532072	1.40022	0.558874
	GCST90026229	18	Weighted mode	-0.147174	0.232579	0.863144	0.547152	1.36163	0.535291
N-trimethyl 5-aminovalerate levels	GCST90026230	36	MR Egger	-0.279046	0.136479	0.756505	0.578947	0.988519	0.0486978
	GCST90026230	36	Weighted median	-0.106408	0.0911877	0.899057	0.751912	1.075	0.243244
	GCST90026230	36	Inverse variance weighted	-0.0911866	0.0700055	0.912847	0.795808	1.0471	0.192724
	GCST90026230	36	Simple mode	-0.182183	0.210401	0.833449	0.5518	1.25886	0.392451
	GCST90026230	36	Weighted mode	-0.19783	0.191	0.82051	0.564289	1.19307	0.307418
N1-methyl-2-pyridone-5-carboxamide levels	GCST90026231	66	MR Egger	-0.0184742	0.0507668	0.981695	0.888716	1.0844	0.71713
	GCST90026231	66	Weighted median	0.00841309	0.0397351	1.00845	0.93289	1.09013	0.832318
	GCST90026231	66	Inverse variance weighted	0.0132668	0.0277289	1.01336	0.959751	1.06995	0.632331
	GCST90026231	66	Simple mode	-0.0616671	0.094017	0.940196	0.781969	1.13044	0.514194
	GCST90026231	66	Weighted mode	0.00781281	0.0837078	1.00784	0.855342	1.18754	0.925925
N1-methyladenosine levels	GCST90026232	38	MR Egger	0.00093954	0.133658	1.00094	0.770257	1.30071	0.99443
	GCST90026232	38	Weighted median	0.0319004	0.104811	1.03241	0.840692	1.26786	0.760853
	GCST90026232	38	Inverse variance weighted	0.120074	0.0874403	1.12758	0.949985	1.33838	0.169687
	GCST90026232	38	Simple mode	-0.0145071	0.202981	0.985598	0.662092	1.46717	0.943409
	GCST90026232	38	Weighted mode	-0.0145071	0.184995	0.985598	0.685849	1.41635	0.937918
N1-methylinosine levels	GCST90026233	29	MR Egger	-0.0240397	0.131884	0.976247	0.753873	1.26422	0.856725
	GCST90026233	29	Weighted median	-0.0146631	0.119799	0.985444	0.779214	1.24626	0.902584
	GCST90026233	29	Inverse variance weighted	-0.0459737	0.0826725	0.955067	0.812197	1.12307	0.578146
	GCST90026233	29	Simple mode	0.221946	0.213941	1.2485	0.82088	1.89889	0.308418
	GCST90026233	29	Weighted mode	-0.0545106	0.161476	0.946948	0.690042	1.2995	0.738199
N2,n2-dimethylguanosine levels	GCST90026234	16	MR Egger	-0.365572	0.454089	0.693799	0.284909	1.68951	0.434241
	GCST90026234	16	Weighted median	0.231246	0.214508	1.26017	0.82763	1.91876	0.281019
	GCST90026234	16	Inverse variance weighted	0.277618	0.16632	1.31998	0.952782	1.8287	0.095082
	GCST90026234	16	Simple mode	0.103324	0.370119	1.10885	0.536812	2.29047	0.78393
	GCST90026234	16	Weighted mode	0.0969733	0.358422	1.10183	0.545783	2.22438	0.79042
N6,n6,n6-trimethyllysine levels	GCST90026235	31	MR Egger	-0.162495	0.236657	0.85002	0.534543	1.35168	0.497771
	GCST90026235	31	Weighted median	-0.0617114	0.156929	0.940154	0.691223	1.27873	0.694139
	GCST90026235	31	Inverse variance weighted	-0.0633567	0.117898	0.938609	0.744951	1.18261	0.591002
	GCST90026235	31	Simple mode	0.420448	0.38273	1.52264	0.719138	3.22392	0.280703
	GCST90026235	31	Weighted mode	0.404254	0.378608	1.49818	0.713326	3.14661	0.294156
N6-carbamoylthreonyladenosine levels	GCST90026236	7	MR Egger	1.49023	0.729114	4.4381	1.06307	18.5281	0.0963904
	GCST90026236	7	Weighted median	-0.176639	0.230681	0.838082	0.533246	1.31718	0.443836
	GCST90026236	7	Inverse variance weighted	-0.0965336	0.187407	0.907979	0.628858	1.31099	0.606481
	GCST90026236	7	Simple mode	-0.470639	0.400464	0.624603	0.28492	1.36926	0.284422
	GCST90026236	7	Weighted mode	-0.441546	0.397191	0.643041	0.295218	1.40066	0.308828
N6-succinyladenosine levels	GCST90026237	46	MR Egger	0.0187394	0.110587	1.01892	0.82036	1.26553	0.866217
	GCST90026237	46	Weighted median	-0.039634	0.0929112	0.961141	0.801124	1.15312	0.669686
	GCST90026237	46	Inverse variance weighted	-0.00240574	0.063801	0.997597	0.880332	1.13048	0.969921
	GCST90026237	46	Simple mode	-0.0829788	0.190877	0.920371	0.633119	1.33795	0.66584
	GCST90026237	46	Weighted mode	-0.0598627	0.191272	0.941894	0.647422	1.3703	0.755749
Nicotinamide riboside levels	GCST90026238	14	MR Egger	-0.499829	0.319777	0.606635	0.324136	1.13534	0.144015
	GCST90026238	14	Weighted median	0.218863	0.196129	1.24466	0.847427	1.8281	0.26446
	GCST90026238	14	Inverse variance weighted	0.0708232	0.145873	1.07339	0.80647	1.42866	0.627314
	GCST90026238	14	Simple mode	0.38821	0.366365	1.47434	0.719021	3.02311	0.308606
	GCST90026238	14	Weighted mode	0.374034	0.370085	1.45359	0.703749	3.00237	0.330617
O-sulfo-l-tyrosine levels	GCST90026239	10	MR Egger	0.325597	0.774858	1.38486	0.303272	6.32379	0.685397
	GCST90026239	10	Weighted median	-0.125503	0.246196	0.882053	0.544413	1.4291	0.610215
	GCST90026239	10	Inverse variance weighted	-0.032588	0.233602	0.967937	0.612353	1.53001	0.889053
	GCST90026239	10	Simple mode	-0.574271	0.406319	0.563115	0.25394	1.24871	0.191193
	GCST90026239	10	Weighted mode	-0.546918	0.431974	0.578731	0.248184	1.34952	0.237269
Octanoylcarnitine (c8) levels	GCST90026240	17	MR Egger	-0.0299285	0.116798	0.970515	0.771937	1.22018	0.801245
	GCST90026240	17	Weighted median	0.0494452	0.0566001	1.05069	0.940361	1.17396	0.382343
	GCST90026240	17	Inverse variance weighted	0.0211716	0.0421496	1.0214	0.940408	1.10936	0.615459
	GCST90026240	17	Simple mode	0.103765	0.0957657	1.10934	0.919491	1.33839	0.29463
	GCST90026240	17	Weighted mode	0.0955355	0.0948707	1.10025	0.913555	1.32509	0.328919
Orotate levels	GCST90026241	12	MR Egger	0.0576395	0.337891	1.05933	0.546279	2.05424	0.867951
	GCST90026241	12	Weighted median	0.0749758	0.170812	1.07786	0.771193	1.50647	0.660707
	GCST90026241	12	Inverse variance weighted	-0.0590679	0.125723	0.942643	0.736766	1.20605	0.638479
	GCST90026241	12	Simple mode	0.20254	0.298624	1.22451	0.681975	2.19865	0.511632
	GCST90026241	12	Weighted mode	0.197628	0.290727	1.21851	0.689218	2.15427	0.510702
Orotidine levels	GCST90026242	13	MR Egger	-0.109081	0.323908	0.896658	0.475238	1.69177	0.742632
	GCST90026242	13	Weighted median	-0.086396	0.177567	0.917231	0.647636	1.29905	0.626574
	GCST90026242	13	Inverse variance weighted	-0.0856711	0.134714	0.917896	0.704892	1.19527	0.524812
	GCST90026242	13	Simple mode	-0.186727	0.306874	0.82967	0.454662	1.51399	0.554211
	GCST90026242	13	Weighted mode	-0.215687	0.302759	0.805987	0.445261	1.45896	0.489834
Oxalate (ethanedioate) levels	GCST90026243	178	MR Egger	-0.0481353	0.086321	0.953005	0.804669	1.12869	0.577805
	GCST90026243	178	Weighted median	0.0345085	0.0675633	1.03511	0.906726	1.18167	0.60952
	GCST90026243	178	Inverse variance weighted	0.0178692	0.0459088	1.01803	0.930427	1.11388	0.697104
	GCST90026243	178	Simple mode	0.0228646	0.165623	1.02313	0.739519	1.4155	0.890356
	GCST90026243	178	Weighted mode	0.0548851	0.13118	1.05642	0.816909	1.36615	0.676166
Palmitoyl dihydrosphingomyelin (d18:0/16:0) levels	GCST90026244	24	MR Egger	0.0099197	0.109237	1.00997	0.815311	1.2511	0.928466
	GCST90026244	24	Weighted median	-0.0241673	0.0580263	0.976122	0.871187	1.0937	0.677052
	GCST90026244	24	Inverse variance weighted	0.00872338	0.0440656	1.00876	0.925293	1.09976	0.843074
	GCST90026244	24	Simple mode	-0.0538214	0.122699	0.947601	0.745044	1.20523	0.665011
	GCST90026244	24	Weighted mode	-0.0538214	0.10761	0.947601	0.767408	1.1701	0.621718
Palmitoyl sphingomyelin (d18:1/16:0) levels	GCST90026245	44	MR Egger	-0.00668023	0.124106	0.993342	0.778858	1.26689	0.957328
	GCST90026245	44	Weighted median	-0.0862122	0.100937	0.9174	0.752729	1.11809	0.393041
	GCST90026245	44	Inverse variance weighted	-0.0089747	0.070763	0.991065	0.862716	1.13851	0.899077
	GCST90026245	44	Simple mode	-0.220814	0.212395	0.801866	0.52882	1.2159	0.30432
	GCST90026245	44	Weighted mode	-0.208581	0.207039	0.811735	0.540978	1.21801	0.319355
Pantothenate levels	GCST90026246	16	MR Egger	0.159984	0.14307	1.17349	0.886536	1.55333	0.282294
	GCST90026246	16	Weighted median	-0.0146792	0.0881284	0.985428	0.829103	1.17123	0.867711
	GCST90026246	16	Inverse variance weighted	-0.0131729	0.0749176	0.986914	0.852134	1.14301	0.860426
	GCST90026246	16	Simple mode	-0.0499707	0.15876	0.951257	0.696882	1.29849	0.757282
	GCST90026246	16	Weighted mode	-0.00236748	0.144842	0.997635	0.751069	1.32515	0.987174
Phenol sulfate levels	GCST90026247	15	MR Egger	0.0665535	0.135965	1.06882	0.818782	1.39521	0.63265
	GCST90026247	15	Weighted median	-0.018953	0.0737741	0.981225	0.849124	1.13388	0.797251
	GCST90026247	15	Inverse variance weighted	-0.0271299	0.055109	0.973235	0.873591	1.08424	0.622511
	GCST90026247	15	Simple mode	-0.0244002	0.132675	0.975895	0.752434	1.26572	0.856721
	GCST90026247	15	Weighted mode	-0.0200238	0.110287	0.980175	0.789634	1.2167	0.85853
Phenylacetylglutamine levels	GCST90026248	37	MR Egger	-0.0131418	0.0864812	0.986944	0.833064	1.16925	0.88009
	GCST90026248	37	Weighted median	0.0639522	0.0514383	1.06604	0.963804	1.17912	0.213765
	GCST90026248	37	Inverse variance weighted	0.0337253	0.0462306	1.0343	0.944701	1.1324	0.465696
	GCST90026248	37	Simple mode	0.0494628	0.100374	1.05071	0.863061	1.27915	0.625157
	GCST90026248	37	Weighted mode	0.0602925	0.104366	1.06215	0.865659	1.30323	0.567059
Phenylalanine levels	GCST90026249	51	MR Egger	-0.0181655	0.191265	0.981999	0.674999	1.42863	0.924722
	GCST90026249	51	Weighted median	0.0346102	0.148422	1.03522	0.773912	1.38475	0.815615
	GCST90026249	51	Inverse variance weighted	0.123743	0.108079	1.13173	0.915677	1.39875	0.252238
	GCST90026249	51	Simple mode	-0.410228	0.329863	0.663499	0.34758	1.26656	0.219435
	GCST90026249	51	Weighted mode	-0.276109	0.304155	0.75873	0.418009	1.37718	0.368344
Phenyllactate (pla) levels	GCST90026250	67	MR Egger	0.0247253	0.0591608	1.02503	0.912808	1.15106	0.677373
	GCST90026250	67	Weighted median	-0.00449836	0.0468278	0.995512	0.908209	1.09121	0.923472
	GCST90026250	67	Inverse variance weighted	0.017401	0.0320008	1.01755	0.955691	1.08342	0.5866
	GCST90026250	67	Simple mode	-0.0685356	0.120848	0.93376	0.736831	1.18332	0.572554
	GCST90026250	67	Weighted mode	-0.0949815	0.10697	0.90939	0.737386	1.12152	0.377807
Pipecolate levels	GCST90026251	46	MR Egger	0.00650292	0.052407	1.00652	0.908269	1.11541	0.901813
	GCST90026251	46	Weighted median	-0.0039446	0.0373567	0.996063	0.925738	1.07173	0.915906
	GCST90026251	46	Inverse variance weighted	-0.000815589	0.0266375	0.999185	0.948356	1.05274	0.975574
	GCST90026251	46	Simple mode	-0.0135335	0.0859097	0.986558	0.833671	1.16748	0.875531
	GCST90026251	46	Weighted mode	-0.00898342	0.076563	0.991057	0.852956	1.15152	0.907118
Propionylcarnitine (c3) levels	GCST90026252	32	MR Egger	0.112618	0.0976036	1.1192	0.924331	1.35516	0.257681
	GCST90026252	32	Weighted median	0.0550465	0.0858251	1.05659	0.892998	1.25015	0.521276
	GCST90026252	32	Inverse variance weighted	0.045987	0.0615894	1.04706	0.927996	1.1814	0.455263
	GCST90026252	32	Simple mode	0.18551	0.160016	1.20383	0.879747	1.64731	0.255177
	GCST90026252	32	Weighted mode	0.165697	0.169577	1.18021	0.846476	1.64554	0.336074
Pseudouridine levels	GCST90026253	11	MR Egger	0.743449	0.545365	2.10318	0.722191	6.12491	0.205941
	GCST90026253	11	Weighted median	0.361413	0.285422	1.43536	0.820358	2.5114	0.205427
	GCST90026253	11	Inverse variance weighted	0.329472	0.210057	1.39023	0.921051	2.09842	0.116767
	GCST90026253	11	Simple mode	0.472644	0.425591	1.60423	0.696621	3.69434	0.292747
	GCST90026253	11	Weighted mode	0.421538	0.422205	1.5243	0.666321	3.48706	0.341622
Pyridoxal levels	GCST90026254	22	MR Egger	-0.0620937	0.100844	0.939795	0.771245	1.14518	0.545012
	GCST90026254	22	Weighted median	-0.00335817	0.0506805	0.996647	0.902405	1.10073	0.94717
	GCST90026254	22	Inverse variance weighted	-0.0214375	0.0389448	0.978791	0.906858	1.05643	0.582005
	GCST90026254	22	Simple mode	0.00466811	0.100287	1.00468	0.825394	1.22291	0.963314
	GCST90026254	22	Weighted mode	0.0111681	0.0911073	1.01123	0.845859	1.20893	0.903604
Pyridoxate levels	GCST90026255	29	MR Egger	-0.0283044	0.0699522	0.972092	0.847546	1.11494	0.688941
	GCST90026255	29	Weighted median	-0.023493	0.0471208	0.976781	0.890609	1.07129	0.618083
	GCST90026255	29	Inverse variance weighted	0.000734082	0.0346386	1.00073	0.935048	1.07104	0.983092
	GCST90026255	29	Simple mode	-0.0700105	0.0990481	0.932384	0.767862	1.13216	0.485511
	GCST90026255	29	Weighted mode	-0.0445931	0.0876366	0.956387	0.805445	1.13562	0.61485
Pyruvate levels	GCST90026256	21	MR Egger	-0.0180256	0.175944	0.982136	0.695673	1.38656	0.919472
	GCST90026256	21	Weighted median	-0.0809775	0.093839	0.922214	0.767281	1.10843	0.38817
	GCST90026256	21	Inverse variance weighted	0.0033459	0.0724878	1.00335	0.870463	1.15653	0.963184
	GCST90026256	21	Simple mode	-0.132878	0.151139	0.875572	0.651088	1.17745	0.389745
	GCST90026256	21	Weighted mode	-0.112247	0.159737	0.893823	0.653553	1.22243	0.490344
Quinate levels	GCST90026257	32	MR Egger	-0.0256264	0.0570303	0.974699	0.871617	1.08997	0.656411
	GCST90026257	32	Weighted median	-0.0167281	0.0294927	0.983411	0.928176	1.04193	0.570583
	GCST90026257	32	Inverse variance weighted	-0.00453931	0.0218721	0.995471	0.953698	1.03907	0.835589
	GCST90026257	32	Simple mode	-0.0414923	0.0655175	0.959357	0.843744	1.09081	0.531181
	GCST90026257	32	Weighted mode	-0.0447081	0.0576783	0.956277	0.854057	1.07073	0.444136
Ribitol levels	GCST90026258	20	MR Egger	-0.277052	0.52945	0.758015	0.268535	2.13971	0.60716
	GCST90026258	20	Weighted median	-0.405676	0.221588	0.666526	0.431716	1.02905	0.0671355
	GCST90026258	20	Inverse variance weighted	-0.261781	0.164843	0.769679	0.557176	1.06323	0.112272
	GCST90026258	20	Simple mode	-0.449126	0.382528	0.638186	0.301531	1.35071	0.254862
	GCST90026258	20	Weighted mode	-0.458178	0.390756	0.632435	0.294034	1.3603	0.255471
Ribonate levels	GCST90026259	21	MR Egger	0.511273	0.287649	1.66741	0.948836	2.93019	0.0915109
	GCST90026259	21	Weighted median	-0.0779017	0.160845	0.925055	0.674922	1.26789	0.628153
	GCST90026259	21	Inverse variance weighted	-0.0215099	0.125411	0.97872	0.765432	1.25144	0.863819
	GCST90026259	21	Simple mode	-0.165636	0.307982	0.847355	0.463346	1.54962	0.596642
	GCST90026259	21	Weighted mode	-0.103274	0.282027	0.901879	0.518898	1.56753	0.718071
Ribulonate/xylulonate levels	GCST90026260	47	MR Egger	0.000834075	0.0953449	1.00083	0.830239	1.20648	0.993059
	GCST90026260	47	Weighted median	0.0449551	0.0734798	1.04598	0.905684	1.20801	0.540669
	GCST90026260	47	Inverse variance weighted	0.035869	0.0484763	1.03652	0.94257	1.13983	0.459343
	GCST90026260	47	Simple mode	0.058049	0.155181	1.05977	0.78184	1.43649	0.710068
	GCST90026260	47	Weighted mode	0.02225	0.132541	1.0225	0.788572	1.32582	0.86742
S-1-pyrroline-5-carboxylate levels	GCST90026261	24	MR Egger	-0.0231176	0.157396	0.977148	0.717764	1.33027	0.884568
	GCST90026261	24	Weighted median	-0.0794451	0.121088	0.923629	0.728493	1.17103	0.511763
	GCST90026261	24	Inverse variance weighted	-0.0515715	0.0881824	0.949736	0.798988	1.12893	0.558664
	GCST90026261	24	Simple mode	-0.206762	0.221129	0.813213	0.527201	1.25439	0.359488
	GCST90026261	24	Weighted mode	-0.200828	0.203063	0.818053	0.549454	1.21796	0.332957
S-methylcysteine levels	GCST90026262	17	MR Egger	-0.147471	0.127371	0.862887	0.672255	1.10758	0.265045
	GCST90026262	17	Weighted median	-0.0425375	0.0471536	0.958355	0.873752	1.05115	0.367001
	GCST90026262	17	Inverse variance weighted	-0.0719829	0.0336015	0.930547	0.871237	0.993895	0.032173
	GCST90026262	17	Simple mode	-0.0124333	0.088616	0.987644	0.830173	1.17498	0.89017
	GCST90026262	17	Weighted mode	-0.0156225	0.0808444	0.984499	0.840232	1.15354	0.849201
Salicylate levels	GCST90026263	57	MR Egger	0.0144301	0.0246375	1.01453	0.966707	1.06473	0.560475
	GCST90026263	57	Weighted median	-0.0144103	0.016838	0.985693	0.953694	1.01877	0.392098
	GCST90026263	57	Inverse variance weighted	-0.00510581	0.0114512	0.994907	0.972826	1.01749	0.655687
	GCST90026263	57	Simple mode	-0.0312171	0.0411389	0.969265	0.894179	1.05066	0.451141
	GCST90026263	57	Weighted mode	-0.0312171	0.0356286	0.969265	0.903889	1.03937	0.384675
Serine levels	GCST90026264	15	MR Egger	-0.32661	0.563196	0.721365	0.239195	2.17549	0.571881
	GCST90026264	15	Weighted median	-0.304337	0.325926	0.737612	0.389398	1.39721	0.350427
	GCST90026264	15	Inverse variance weighted	-0.117667	0.235713	0.888992	0.560086	1.41104	0.617641
	GCST90026264	15	Simple mode	-0.271536	0.513621	0.762208	0.278529	2.08582	0.605315
	GCST90026264	15	Weighted mode	-0.303649	0.461239	0.73812	0.298891	1.82281	0.521003
Spermidine levels	GCST90026265	24	MR Egger	-0.0623901	0.0825461	0.939516	0.799171	1.10451	0.457773
	GCST90026265	24	Weighted median	0.0138634	0.0463902	1.01396	0.925833	1.11048	0.76506
	GCST90026265	24	Inverse variance weighted	0.0077946	0.0349429	1.00783	0.941112	1.07927	0.823483
	GCST90026265	24	Simple mode	0.0252483	0.0908315	1.02557	0.858317	1.22541	0.78352
	GCST90026265	24	Weighted mode	0.03252	0.0869277	1.03305	0.871222	1.22495	0.711754
Stachydrine levels	GCST90026266	12	MR Egger	0.0825832	0.0776112	1.08609	0.932828	1.26453	0.312319
	GCST90026266	12	Weighted median	0.0171785	0.0401929	1.01733	0.940259	1.10071	0.669087
	GCST90026266	12	Inverse variance weighted	0.0142241	0.0342335	1.01433	0.9485	1.08472	0.677773
	GCST90026266	12	Simple mode	0.0126364	0.0680825	1.01272	0.886207	1.15729	0.856133
	GCST90026266	12	Weighted mode	0.0168799	0.0567149	1.01702	0.910027	1.1366	0.771534
Stearoyl sphingomyelin (d18:1/18:0) levels	GCST90026267	25	MR Egger	-0.0438119	0.204198	0.957134	0.64144	1.4282	0.832004
	GCST90026267	25	Weighted median	-0.150174	0.134134	0.860558	0.661611	1.11933	0.262893
	GCST90026267	25	Inverse variance weighted	-0.0594483	0.100229	0.942284	0.774222	1.14683	0.553097
	GCST90026267	25	Simple mode	-0.258696	0.256147	0.772058	0.467319	1.27552	0.322594
	GCST90026267	25	Weighted mode	-0.258696	0.243942	0.772058	0.478633	1.24537	0.299481
Succinimide levels	GCST90026268	27	MR Egger	0.0926448	0.0878005	1.09707	0.92363	1.30308	0.301437
	GCST90026268	27	Weighted median	-0.00386967	0.0691537	0.996138	0.86987	1.14073	0.955376
	GCST90026268	27	Inverse variance weighted	-0.0288444	0.0473291	0.971568	0.885494	1.06601	0.542231
	GCST90026268	27	Simple mode	-0.242712	0.145257	0.784498	0.590129	1.04289	0.106734
	GCST90026268	27	Weighted mode	-0.232161	0.136307	0.792819	0.606942	1.03562	0.100453
Succinylcarnitine (c4-dc) levels	GCST90026269	13	MR Egger	-0.506387	0.368096	0.602669	0.29292	1.23996	0.196282
	GCST90026269	13	Weighted median	0.291553	0.213892	1.3385	0.880138	2.03558	0.172857
	GCST90026269	13	Inverse variance weighted	0.197654	0.164221	1.21854	0.883186	1.68123	0.228751
	GCST90026269	13	Simple mode	0.351963	0.344048	1.42186	0.72443	2.79071	0.326486
	GCST90026269	13	Weighted mode	0.345949	0.329189	1.41333	0.741366	2.69435	0.314002
Tartarate levels	GCST90026270	19	MR Egger	-0.0262592	0.209673	0.974083	0.64583	1.46917	0.901804
	GCST90026270	19	Weighted median	-0.0921517	0.120047	0.911967	0.720764	1.15389	0.442705
	GCST90026270	19	Inverse variance weighted	-0.135657	0.0823996	0.873142	0.742925	1.02618	0.0996954
	GCST90026270	19	Simple mode	-0.111617	0.22986	0.894387	0.569987	1.40342	0.633119
	GCST90026270	19	Weighted mode	-0.0816458	0.212028	0.921598	0.608219	1.39644	0.704697
Tartronate (hydroxymalonate) levels	GCST90026271	68	MR Egger	0.0767999	0.0775399	1.07983	0.927578	1.25706	0.325568
	GCST90026271	68	Weighted median	0.0148085	0.06275	1.01492	0.897465	1.14774	0.813439
	GCST90026271	68	Inverse variance weighted	-0.0370898	0.0428414	0.96359	0.885982	1.048	0.386629
	GCST90026271	68	Simple mode	0.0763796	0.145357	1.07937	0.811785	1.43516	0.600996
	GCST90026271	68	Weighted mode	0.096592	0.132778	1.10141	0.849036	1.4288	0.469474
Theobromine levels	GCST90026272	35	MR Egger	0.0502535	0.0419244	1.05154	0.968586	1.14159	0.239194
	GCST90026272	35	Weighted median	0.040604	0.0317389	1.04144	0.978627	1.10828	0.200787
	GCST90026272	35	Inverse variance weighted	0.0438408	0.0225207	1.04482	0.9997	1.09197	0.0515723
	GCST90026272	35	Simple mode	0.0575057	0.0595493	1.05919	0.942508	1.19032	0.341022
	GCST90026272	35	Weighted mode	0.04758	0.053706	1.04873	0.943948	1.16514	0.381876
Theophylline levels	GCST90026273	22	MR Egger	-0.0240799	0.0751419	0.976208	0.84252	1.13111	0.751944
	GCST90026273	22	Weighted median	0.00569519	0.0434231	1.00571	0.923657	1.09505	0.895652
	GCST90026273	22	Inverse variance weighted	-0.0129872	0.0312412	0.987097	0.928467	1.04943	0.677624
	GCST90026273	22	Simple mode	-0.00370682	0.0827078	0.9963	0.847204	1.17164	0.964676
	GCST90026273	22	Weighted mode	0.0178085	0.0778553	1.01797	0.873901	1.18578	0.821285
Thioproline levels	GCST90026274	21	MR Egger	-0.159987	0.221273	0.852155	0.55229	1.31483	0.478468
	GCST90026274	21	Weighted median	-0.001491	0.102867	0.99851	0.816188	1.22156	0.988435
	GCST90026274	21	Inverse variance weighted	-0.0407479	0.0736199	0.960071	0.831069	1.1091	0.579928
	GCST90026274	21	Simple mode	0.113247	0.216852	1.11991	0.73214	1.71305	0.607247
	GCST90026274	21	Weighted mode	0.117029	0.20222	1.12415	0.756296	1.67093	0.569238
Threonate levels	GCST90026275	76	MR Egger	0.120165	0.105583	1.12768	0.916881	1.38695	0.258745
	GCST90026275	76	Weighted median	0.0469734	0.0930788	1.04809	0.873313	1.25785	0.613796
	GCST90026275	76	Inverse variance weighted	0.00828333	0.0635765	1.00832	0.890184	1.14213	0.896338
	GCST90026275	76	Simple mode	0.0925591	0.219484	1.09698	0.71346	1.68665	0.674441
	GCST90026275	76	Weighted mode	0.099793	0.170938	1.10494	0.790378	1.5447	0.561108
Threonine levels	GCST90026276	26	MR Egger	0.221003	0.468894	1.24733	0.497565	3.12688	0.641663
	GCST90026276	26	Weighted median	0.0838317	0.195513	1.08745	0.741283	1.59526	0.668084
	GCST90026276	26	Inverse variance weighted	0.114298	0.165156	1.12109	0.811065	1.54961	0.488897
	GCST90026276	26	Simple mode	0.229581	0.369716	1.25807	0.609533	2.59666	0.540243
	GCST90026276	26	Weighted mode	0.217282	0.355036	1.24269	0.619657	2.49217	0.546064
Trans-4-hydroxyproline levels	GCST90026277	31	MR Egger	-0.0803254	0.113741	0.922816	0.738409	1.15328	0.48569
	GCST90026277	31	Weighted median	0.0369961	0.0771086	1.03769	0.892136	1.20699	0.631375
	GCST90026277	31	Inverse variance weighted	-0.0184778	0.0571699	0.981692	0.877629	1.09809	0.746537
	GCST90026277	31	Simple mode	0.0744552	0.158847	1.0773	0.789083	1.47078	0.642655
	GCST90026277	31	Weighted mode	0.0660357	0.144165	1.06826	0.80531	1.41708	0.650213
Trigonelline (n'-methylnicotinate) levels	GCST90026278	12	MR Egger	0.143828	0.160505	1.15469	0.843022	1.58157	0.391263
	GCST90026278	12	Weighted median	0.0349794	0.0667029	1.0356	0.908684	1.18024	0.599997
	GCST90026278	12	Inverse variance weighted	0.0611101	0.0503197	1.06302	0.963179	1.1732	0.224581
	GCST90026278	12	Simple mode	0.0242598	0.115087	1.02456	0.817659	1.28381	0.8369
	GCST90026278	12	Weighted mode	0.0288255	0.107289	1.02925	0.834052	1.27012	0.793153
Trimethylamine n-oxide levels	GCST90026279	32	MR Egger	0.136653	0.0940326	1.14643	0.953466	1.37845	0.156536
	GCST90026279	32	Weighted median	0.0503097	0.067484	1.0516	0.92131	1.20031	0.455966
	GCST90026279	32	Inverse variance weighted	0.00933424	0.057785	1.00938	0.901294	1.13042	0.871673
	GCST90026279	32	Simple mode	0.0555381	0.13129	1.05711	0.817266	1.36734	0.675202
	GCST90026279	32	Weighted mode	0.14433	0.10431	1.15527	0.941654	1.41733	0.176344
Tryptophan levels	GCST90026280	16	MR Egger	0.509794	0.520429	1.66495	0.600347	4.61742	0.343926
	GCST90026280	16	Weighted median	-0.156676	0.29751	0.854981	0.477211	1.5318	0.598454
	GCST90026280	16	Inverse variance weighted	-0.0695671	0.227646	0.932798	0.59705	1.45735	0.759915
	GCST90026280	16	Simple mode	-0.746464	0.640883	0.47404	0.134985	1.66474	0.262313
	GCST90026280	16	Weighted mode	-0.712787	0.565264	0.490276	0.161912	1.48458	0.226576
Tryptophan betaine levels	GCST90026281	43	MR Egger	-0.0336329	0.0366106	0.966926	0.899974	1.03886	0.363644
	GCST90026281	43	Weighted median	-0.0130962	0.0311637	0.986989	0.928507	1.04915	0.674311
	GCST90026281	43	Inverse variance weighted	-0.0186604	0.0209456	0.981513	0.942034	1.02265	0.372985
	GCST90026281	43	Simple mode	-8.59256e-05	0.0637531	0.999914	0.88246	1.133	0.998931
	GCST90026281	43	Weighted mode	-0.026448	0.0579067	0.973899	0.869406	1.09095	0.650216
Uracil levels	GCST90026282	15	MR Egger	0.429994	0.532348	1.53725	0.541503	4.36403	0.433777
	GCST90026282	15	Weighted median	-0.229734	0.252802	0.794745	0.484215	1.30442	0.363483
	GCST90026282	15	Inverse variance weighted	-0.111919	0.183389	0.894116	0.624152	1.28085	0.541672
	GCST90026282	15	Simple mode	-0.595418	0.498218	0.551332	0.207645	1.46388	0.251903
	GCST90026282	15	Weighted mode	-0.42937	0.468058	0.650919	0.260081	1.62909	0.374496
Urea levels	GCST90026283	20	MR Egger	0.047539	0.257348	1.04869	0.633267	1.73662	0.855509
	GCST90026283	20	Weighted median	0.312543	0.174474	1.3669	0.971002	1.92421	0.0732384
	GCST90026283	20	Inverse variance weighted	0.127496	0.135411	1.13598	0.871177	1.48127	0.346423
	GCST90026283	20	Simple mode	0.34012	0.302393	1.40512	0.776801	2.54164	0.2747
	GCST90026283	20	Weighted mode	0.374327	0.291549	1.45401	0.821101	2.57478	0.214606
Valine levels	GCST90026284	17	MR Egger	-0.62335	0.454247	0.536146	0.2201	1.30601	0.190153
	GCST90026284	17	Weighted median	-0.288526	0.223394	0.749367	0.483658	1.16105	0.196511
	GCST90026284	17	Inverse variance weighted	-0.111732	0.16048	0.894284	0.652938	1.22484	0.486279
	GCST90026284	17	Simple mode	-0.573367	0.456476	0.563624	0.230372	1.37895	0.227121
	GCST90026284	17	Weighted mode	-0.573367	0.441517	0.563624	0.237226	1.33911	0.212476
X-10457 levels	GCST90026285	11	MR Egger	0.258821	0.324996	1.2954	0.685113	2.44933	0.446308
	GCST90026285	11	Weighted median	-0.0743117	0.175518	0.928382	0.658147	1.30958	0.672014
	GCST90026285	11	Inverse variance weighted	0.0775698	0.132085	1.08066	0.83417	1.39998	0.557023
	GCST90026285	11	Simple mode	-0.182028	0.306825	0.833578	0.456848	1.52097	0.566181
	GCST90026285	11	Weighted mode	-0.175446	0.273528	0.839082	0.490878	1.43429	0.535673
X-11261 levels	GCST90026286	14	MR Egger	0.077884	0.192924	1.081	0.740635	1.57777	0.693533
	GCST90026286	14	Weighted median	0.0523264	0.0567071	1.05372	0.942877	1.17759	0.356138
	GCST90026286	14	Inverse variance weighted	0.00113425	0.0433005	1.00113	0.919675	1.08981	0.979102
	GCST90026286	14	Simple mode	0.0644484	0.104567	1.06657	0.868921	1.30918	0.548314
	GCST90026286	14	Weighted mode	0.0632036	0.102897	1.06524	0.870686	1.30328	0.549654
2,3-dihydroxy-5-methylthio-4-pentenoate (dmtpa) levels	GCST90026287	12	MR Egger	-0.230964	0.59303	0.793768	0.248254	2.53799	0.705098
	GCST90026287	12	Weighted median	0.00964492	0.253803	1.00969	0.61397	1.66047	0.969686
	GCST90026287	12	Inverse variance weighted	0.186522	0.255375	1.20505	0.730509	1.98786	0.465156
	GCST90026287	12	Simple mode	0.0855314	0.360826	1.0893	0.537038	2.20946	0.81698
	GCST90026287	12	Weighted mode	0.0504536	0.410083	1.05175	0.470806	2.34953	0.9043
X-11612 levels	GCST90026288	58	MR Egger	-0.0383275	0.0646708	0.962398	0.847824	1.09245	0.555797
	GCST90026288	58	Weighted median	-0.0176674	0.0553866	0.982488	0.881416	1.09515	0.749739
	GCST90026288	58	Inverse variance weighted	-0.0497853	0.0381935	0.951434	0.882811	1.02539	0.192404
	GCST90026288	58	Simple mode	0.109052	0.122851	1.11522	0.876572	1.41884	0.378447
	GCST90026288	58	Weighted mode	0.0949021	0.112015	1.09955	0.882808	1.36951	0.400413
X-11787 levels	GCST90026289	48	MR Egger	-0.00458719	0.0709966	0.995423	0.866113	1.14404	0.948763
	GCST90026289	48	Weighted median	-0.0503134	0.0469781	0.950931	0.867283	1.04265	0.284171
	GCST90026289	48	Inverse variance weighted	-0.015934	0.0321184	0.984192	0.924145	1.04814	0.619822
	GCST90026289	48	Simple mode	-0.123904	0.108294	0.883465	0.714509	1.09237	0.258358
	GCST90026289	48	Weighted mode	-0.0928357	0.0945678	0.911343	0.757154	1.09693	0.331282
X-11795 levels	GCST90026290	11	MR Egger	-0.0433907	0.31999	0.957537	0.511417	1.79282	0.895122
	GCST90026290	11	Weighted median	-0.0119729	0.118347	0.988098	0.78354	1.24606	0.919417
	GCST90026290	11	Inverse variance weighted	0.0722461	0.0898366	1.07492	0.901375	1.28188	0.421285
	GCST90026290	11	Simple mode	0.0109814	0.178688	1.01104	0.712307	1.43506	0.952207
	GCST90026290	11	Weighted mode	0.000790528	0.169435	1.00079	0.717989	1.39498	0.996369
X-12007 levels	GCST90026291	28	MR Egger	0.0199779	0.0488139	1.02018	0.927097	1.12261	0.685696
	GCST90026291	28	Weighted median	0.0385456	0.0331771	1.0393	0.973866	1.10913	0.245312
	GCST90026291	28	Inverse variance weighted	0.0272497	0.0237074	1.02762	0.980967	1.0765	0.250383
	GCST90026291	28	Simple mode	0.0571957	0.0634495	1.05886	0.935041	1.19908	0.375327
	GCST90026291	28	Weighted mode	0.0518206	0.0595921	1.05319	0.937086	1.18367	0.39219
X-12015 levels	GCST90026292	19	MR Egger	-0.0300922	0.0667638	0.970356	0.851335	1.10602	0.657883
	GCST90026292	19	Weighted median	-0.0201117	0.0464166	0.980089	0.89486	1.07344	0.664806
	GCST90026292	19	Inverse variance weighted	0.00662965	0.033435	1.00665	0.942798	1.07483	0.842822
	GCST90026292	19	Simple mode	-0.0420511	0.0848777	0.958821	0.811873	1.13237	0.626289
	GCST90026292	19	Weighted mode	-0.0324128	0.0737962	0.968107	0.837735	1.11877	0.66573
X-12100 levels	GCST90026293	38	MR Egger	-0.130354	0.13687	0.877784	0.671246	1.14787	0.347248
	GCST90026293	38	Weighted median	0.115913	0.104018	1.1229	0.915795	1.37684	0.265128
	GCST90026293	38	Inverse variance weighted	0.0280341	0.0791604	1.02843	0.880628	1.20104	0.723232
	GCST90026293	38	Simple mode	0.269374	0.239568	1.30915	0.818585	2.09369	0.268078
	GCST90026293	38	Weighted mode	0.269374	0.262482	1.30915	0.782634	2.18986	0.311433
X-12101 levels	GCST90026294	24	MR Egger	-0.125971	0.161175	0.881641	0.64283	1.20917	0.442795
	GCST90026294	24	Weighted median	-0.133929	0.0909131	0.874652	0.731894	1.04525	0.140709
	GCST90026294	24	Inverse variance weighted	-0.0726461	0.0684317	0.92993	0.813205	1.06341	0.288424
	GCST90026294	24	Simple mode	-0.138784	0.168487	0.870416	0.625615	1.21101	0.418566
	GCST90026294	24	Weighted mode	-0.138784	0.173517	0.870416	0.619478	1.223	0.431992
X-12104 levels	GCST90026295	21	MR Egger	-0.337544	0.515095	0.713521	0.259985	1.95823	0.520128
	GCST90026295	21	Weighted median	-0.270069	0.160383	0.763327	0.55743	1.04528	0.092201
	GCST90026295	21	Inverse variance weighted	-0.296494	0.162453	0.74342	0.540693	1.02216	0.0679854
	GCST90026295	21	Simple mode	-0.349016	0.252228	0.705382	0.430252	1.15645	0.181691
	GCST90026295	21	Weighted mode	-0.329236	0.220669	0.719473	0.46685	1.1088	0.151308
Ascorbic acid 3-sulfate levels	GCST90026296	75	MR Egger	-0.00787562	0.0467007	0.992155	0.905372	1.08726	0.866546
	GCST90026296	75	Weighted median	0.0363992	0.0364792	1.03707	0.965509	1.11393	0.318373
	GCST90026296	75	Inverse variance weighted	0.0379788	0.0244889	1.03871	0.990031	1.08978	0.120936
	GCST90026296	75	Simple mode	0.0230633	0.0872329	1.02333	0.862506	1.21414	0.792216
	GCST90026296	75	Weighted mode	0.0201293	0.079181	1.02033	0.873659	1.19163	0.800032
X-12411 levels	GCST90026297	28	MR Egger	-0.214633	0.132733	0.806838	0.622016	1.04658	0.117942
	GCST90026297	28	Weighted median	-0.0608033	0.0848138	0.941008	0.79689	1.11119	0.473434
	GCST90026297	28	Inverse variance weighted	-0.0720838	0.0604039	0.930453	0.826566	1.0474	0.232727
	GCST90026297	28	Simple mode	-0.0120157	0.160883	0.988056	0.720833	1.35434	0.941015
	GCST90026297	28	Weighted mode	-0.0120157	0.17018	0.988056	0.707818	1.37925	0.944232
X-12906 levels	GCST90026298	19	MR Egger	0.225963	0.349836	1.25353	0.631464	2.4884	0.52696
	GCST90026298	19	Weighted median	0.125018	0.185605	1.13317	0.787598	1.63036	0.500584
	GCST90026298	19	Inverse variance weighted	0.191375	0.162713	1.21091	0.880256	1.66578	0.239534
	GCST90026298	19	Simple mode	0.213948	0.33158	1.23856	0.646651	2.37226	0.526912
	GCST90026298	19	Weighted mode	0.090271	0.262814	1.09447	0.653871	1.83196	0.735218
1-carboxyethylvaline levels	GCST90026299	53	MR Egger	0.0484257	0.0761348	1.04962	0.904115	1.21854	0.527586
	GCST90026299	53	Weighted median	0.0675196	0.0559976	1.06985	0.958644	1.19396	0.227911
	GCST90026299	53	Inverse variance weighted	0.0298538	0.0383307	1.0303	0.955735	1.11069	0.436069
	GCST90026299	53	Simple mode	0.0924924	0.118384	1.0969	0.869758	1.38337	0.438173
	GCST90026299	53	Weighted mode	0.109023	0.119001	1.11519	0.883186	1.40813	0.363818
X-13728 levels	GCST90026300	28	MR Egger	0.0499328	0.0460795	1.0512	0.960422	1.15056	0.288479
	GCST90026300	28	Weighted median	0.00363742	0.0330351	1.00364	0.940718	1.07078	0.912324
	GCST90026300	28	Inverse variance weighted	0.0184927	0.0233968	1.01866	0.973006	1.06647	0.429296
	GCST90026300	28	Simple mode	-0.0173032	0.0788369	0.982846	0.842128	1.14708	0.827926
	GCST90026300	28	Weighted mode	-0.0133941	0.0724556	0.986695	0.856067	1.13726	0.854721
X-14056 levels	GCST90026301	13	MR Egger	0.457658	0.469911	1.58037	0.629161	3.96968	0.351025
	GCST90026301	13	Weighted median	0.0568295	0.211869	1.05848	0.698771	1.60334	0.788522
	GCST90026301	13	Inverse variance weighted	0.0670402	0.171945	1.06934	0.763401	1.49788	0.696615
	GCST90026301	13	Simple mode	0.052559	0.321161	1.05396	0.561627	1.9779	0.872728
	GCST90026301	13	Weighted mode	0.0452417	0.301798	1.04628	0.579099	1.89036	0.883328
1-methyl-5-imidazoleacetate levels	GCST90026302	24	MR Egger	-0.0270269	0.0952731	0.973335	0.80754	1.17317	0.779309
	GCST90026302	24	Weighted median	-0.0699689	0.0569907	0.932423	0.833876	1.04262	0.21955
	GCST90026302	24	Inverse variance weighted	-0.0397402	0.0494954	0.961039	0.872187	1.05894	0.422029
	GCST90026302	24	Simple mode	-0.128568	0.112916	0.879354	0.70477	1.09719	0.266586
	GCST90026302	24	Weighted mode	-0.125429	0.108757	0.882119	0.712773	1.0917	0.260637
X-15245 levels	GCST90026303	30	MR Egger	0.0419559	0.0687096	1.04285	0.911453	1.19319	0.546372
	GCST90026303	30	Weighted median	0.0256991	0.0447938	1.02603	0.939792	1.12019	0.566156
	GCST90026303	30	Inverse variance weighted	0.0220799	0.0369652	1.02233	0.950876	1.09914	0.550296
	GCST90026303	30	Simple mode	0.0836807	0.0958994	1.08728	0.900971	1.31212	0.390055
	GCST90026303	30	Weighted mode	0.0777442	0.089516	1.08085	0.906914	1.28814	0.392255
1-carboxyethylphenylalanine levels	GCST90026304	45	MR Egger	0.0514845	0.0716297	1.05283	0.914928	1.21152	0.476178
	GCST90026304	45	Weighted median	0.0495642	0.0599592	1.05081	0.934302	1.18185	0.408446
	GCST90026304	45	Inverse variance weighted	0.0530183	0.041681	1.05445	0.971731	1.14421	0.203372
	GCST90026304	45	Simple mode	0.0611403	0.125956	1.06305	0.830495	1.36072	0.629794
	GCST90026304	45	Weighted mode	0.0792018	0.117085	1.08242	0.860463	1.36164	0.502298
X-15674 levels	GCST90026305	33	MR Egger	0.507302	0.177504	1.6608	1.1728	2.35187	0.00755348
	GCST90026305	33	Weighted median	0.0853687	0.118836	1.08912	0.862819	1.37477	0.472528
	GCST90026305	33	Inverse variance weighted	0.0610611	0.100018	1.06296	0.873738	1.29317	0.541532
	GCST90026305	33	Simple mode	0.0595058	0.264479	1.06131	0.631996	1.78226	0.823416
	GCST90026305	33	Weighted mode	0.146712	0.25863	1.15802	0.697534	1.9225	0.574493
N,n,n-trimethyl-alanylproline betaine (tmap) levels	GCST90026306	89	MR Egger	-0.0710829	0.0696304	0.931385	0.812566	1.06758	0.310151
	GCST90026306	89	Weighted median	-0.0127675	0.0393717	0.987314	0.91399	1.06652	0.745725
	GCST90026306	89	Inverse variance weighted	-0.0192934	0.0300629	0.980891	0.924764	1.04043	0.521023
	GCST90026306	89	Simple mode	-0.0572874	0.0849938	0.944323	0.799415	1.1155	0.502066
	GCST90026306	89	Weighted mode	-0.0121587	0.078248	0.987915	0.847449	1.15166	0.876872
X-18887 levels	GCST90026307	60	MR Egger	0.100607	0.0590339	1.10584	0.985014	1.24149	0.0936918
	GCST90026307	60	Weighted median	0.0417311	0.0412165	1.04261	0.9617	1.13034	0.311306
	GCST90026307	60	Inverse variance weighted	0.0433375	0.0292979	1.04429	0.986012	1.10601	0.139086
	GCST90026307	60	Simple mode	0.0100487	0.106156	1.0101	0.820356	1.24373	0.924906
	GCST90026307	60	Weighted mode	0.013178	0.093696	1.01327	0.843272	1.21753	0.888628
X-19438 levels	GCST90026308	20	MR Egger	-0.034358	0.072208	0.966226	0.838714	1.11312	0.639927
	GCST90026308	20	Weighted median	0.0132782	0.0345973	1.01337	0.946928	1.08447	0.701131
	GCST90026308	20	Inverse variance weighted	-0.00774066	0.025911	0.992289	0.943154	1.04398	0.765138
	GCST90026308	20	Simple mode	0.0323772	0.0660016	1.03291	0.907569	1.17555	0.62936
	GCST90026308	20	Weighted mode	0.0345799	0.063435	1.03518	0.914157	1.17224	0.592011
X-21286 levels	GCST90026309	28	MR Egger	0.00226571	0.155232	1.00227	0.739346	1.35869	0.988466
	GCST90026309	28	Weighted median	-0.056884	0.0788152	0.944704	0.809481	1.10251	0.470455
	GCST90026309	28	Inverse variance weighted	-0.0280384	0.0641176	0.972351	0.857522	1.10256	0.661896
	GCST90026309	28	Simple mode	-0.163339	0.16944	0.849303	0.609302	1.18384	0.343604
	GCST90026309	28	Weighted mode	-0.0090823	0.157878	0.990959	0.727223	1.35034	0.954549
Butyrate (4:0) levels	GCST90026310	82	MR Egger	0.218914	0.0928898	1.24472	1.03754	1.49329	0.0208834
	GCST90026310	82	Weighted median	0.0240213	0.065734	1.02431	0.900489	1.16516	0.714789
	GCST90026310	82	Inverse variance weighted	-0.0122451	0.0452745	0.98783	0.903948	1.07949	0.786804
	GCST90026310	82	Simple mode	-0.0180808	0.164262	0.982082	0.711746	1.3551	0.912624
	GCST90026310	82	Weighted mode	0.0478374	0.137115	1.049	0.80179	1.37243	0.728081
X-21733 levels	GCST90026311	22	MR Egger	-0.196422	0.0875958	0.821665	0.692041	0.975569	0.036431
	GCST90026311	22	Weighted median	0.00996468	0.046685	1.01001	0.921698	1.10679	0.83098
	GCST90026311	22	Inverse variance weighted	-0.0265757	0.041614	0.973774	0.897503	1.05653	0.523068
	GCST90026311	22	Simple mode	0.0295148	0.0818443	1.02995	0.877305	1.20916	0.721984
	GCST90026311	22	Weighted mode	0.0321495	0.0893302	1.03267	0.866808	1.23027	0.722519
2-o-methylascorbic acid levels	GCST90026312	14	MR Egger	-0.0683179	0.574827	0.933964	0.30271	2.88159	0.907361
	GCST90026312	14	Weighted median	-0.175828	0.279392	0.838762	0.485082	1.45031	0.529137
	GCST90026312	14	Inverse variance weighted	-0.20163	0.210703	0.817397	0.540853	1.23534	0.338596
	GCST90026312	14	Simple mode	-0.175986	0.510218	0.83863	0.308506	2.27969	0.735668
	GCST90026312	14	Weighted mode	-0.204791	0.5072	0.814817	0.301525	2.2019	0.692946
X-22162 levels	GCST90026313	19	MR Egger	-0.422556	0.293783	0.65537	0.368479	1.16563	0.168497
	GCST90026313	19	Weighted median	-0.0954256	0.139766	0.908986	0.691171	1.19544	0.494764
	GCST90026313	19	Inverse variance weighted	-0.103879	0.112136	0.901335	0.723493	1.12289	0.354256
	GCST90026313	19	Simple mode	-0.0767036	0.26326	0.926164	0.552837	1.5516	0.774106
	GCST90026313	19	Weighted mode	-0.0640889	0.25162	0.937922	0.572774	1.53585	0.801838
4-chlorobenzoic acid levels	GCST90026314	120	MR Egger	-0.0660265	0.093611	0.936106	0.779187	1.12463	0.481995
	GCST90026314	120	Weighted median	0.04145	0.0624863	1.04232	0.922172	1.17812	0.50711
	GCST90026314	120	Inverse variance weighted	-0.0353451	0.0433604	0.965272	0.886627	1.05089	0.414988
	GCST90026314	120	Simple mode	0.122191	0.169006	1.12997	0.811346	1.57372	0.471099
	GCST90026314	120	Weighted mode	0.113854	0.136578	1.12059	0.85741	1.46455	0.406165
X-23308 levels	GCST90026315	79	MR Egger	-0.00368297	0.077104	0.996324	0.856581	1.15886	0.962026
	GCST90026315	79	Weighted median	0.0620966	0.054315	1.06407	0.956609	1.18359	0.252927
	GCST90026315	79	Inverse variance weighted	0.078732	0.0414528	1.08191	0.997488	1.17349	0.0575232
	GCST90026315	79	Simple mode	0.0467143	0.122547	1.04782	0.824088	1.3323	0.704095
	GCST90026315	79	Weighted mode	0.0328657	0.119132	1.03341	0.818212	1.30521	0.783373
Ethyl beta-glucopyranoside levels	GCST90026316	18	MR Egger	0.0593414	0.0677422	1.06114	0.929198	1.21181	0.393998
	GCST90026316	18	Weighted median	0.0103013	0.0428981	1.01035	0.928877	1.09898	0.810227
	GCST90026316	18	Inverse variance weighted	0.00736262	0.0297897	1.00739	0.950255	1.06796	0.80479
	GCST90026316	18	Simple mode	-0.0133617	0.0849851	0.986727	0.835327	1.16557	0.876921
	GCST90026316	18	Weighted mode	0.0594554	0.0774582	1.06126	0.911774	1.23525	0.453266
X-23587 levels	GCST90026317	13	MR Egger	0.266717	0.119833	1.30567	1.03236	1.65135	0.0478828
	GCST90026317	13	Weighted median	0.0386633	0.0511985	1.03942	0.940178	1.14914	0.45015
	GCST90026317	13	Inverse variance weighted	0.0489695	0.0377088	1.05019	0.975369	1.13075	0.194074
	GCST90026317	13	Simple mode	0.141532	0.0903207	1.15204	0.965126	1.37515	0.143093
	GCST90026317	13	Weighted mode	0.136278	0.0918316	1.146	0.957229	1.372	0.163595
X-23590 levels	GCST90026318	5	MR Egger	-0.457687	0.585429	0.632745	0.200864	1.99322	0.49136
	GCST90026318	5	Weighted median	-0.518061	0.322142	0.595674	0.316808	1.12001	0.107797
	GCST90026318	5	Inverse variance weighted	-0.515352	0.247234	0.59729	0.367905	0.969695	0.0371173
	GCST90026318	5	Simple mode	-0.690597	0.452362	0.501277	0.206547	1.21657	0.201555
	GCST90026318	5	Weighted mode	-0.219491	0.450711	0.802927	0.331912	1.94236	0.651748
X-23593 levels	GCST90026319	13	MR Egger	0.12975	0.496532	1.13854	0.430222	3.01305	0.79868
	GCST90026319	13	Weighted median	0.0555676	0.244655	1.05714	0.654453	1.7076	0.820325
	GCST90026319	13	Inverse variance weighted	0.0445588	0.181514	1.04557	0.732561	1.49231	0.806082
	GCST90026319	13	Simple mode	-0.0440458	0.423764	0.95691	0.417019	2.19577	0.918934
	GCST90026319	13	Weighted mode	-0.0440458	0.413595	0.95691	0.425414	2.15243	0.916949
X-23639 levels	GCST90026320	30	MR Egger	0.0249475	0.0736564	1.02526	0.887436	1.18449	0.737361
	GCST90026320	30	Weighted median	-0.0423151	0.0496215	0.958568	0.869729	1.05648	0.393793
	GCST90026320	30	Inverse variance weighted	-0.0045941	0.035517	0.995416	0.928479	1.06718	0.897081
	GCST90026320	30	Simple mode	-0.0976611	0.104354	0.906956	0.739194	1.11279	0.357071
	GCST90026320	30	Weighted mode	-0.0929994	0.0992433	0.911194	0.750124	1.10685	0.356454
X-23644 levels	GCST90026321	22	MR Egger	0.0364545	0.0572878	1.03713	0.926974	1.16037	0.531771
	GCST90026321	22	Weighted median	0.0106319	0.0299368	1.01069	0.953092	1.07177	0.722481
	GCST90026321	22	Inverse variance weighted	0.00239997	0.0216634	1.0024	0.960732	1.04588	0.911787
	GCST90026321	22	Simple mode	0.014844	0.0541725	1.01495	0.912713	1.12865	0.786751
	GCST90026321	22	Weighted mode	0.014844	0.0506109	1.01495	0.919106	1.1208	0.772174
X-23652 levels	GCST90026322	12	MR Egger	0.0739676	0.121257	1.07677	0.849	1.36565	0.555465
	GCST90026322	12	Weighted median	0.0282301	0.0442973	1.02863	0.943091	1.12193	0.523938
	GCST90026322	12	Inverse variance weighted	0.0121835	0.0445378	1.01226	0.927641	1.10459	0.784427
	GCST90026322	12	Simple mode	0.0220918	0.0706578	1.02234	0.890121	1.17419	0.760387
	GCST90026322	12	Weighted mode	0.0220918	0.066581	1.02234	0.897262	1.16485	0.746274
X-23739 levels	GCST90026323	44	MR Egger	0.0413052	0.117204	1.04217	0.828271	1.31131	0.726285
	GCST90026323	44	Weighted median	-0.0361853	0.0979097	0.964462	0.796054	1.1685	0.711697
	GCST90026323	44	Inverse variance weighted	0.064752	0.0653036	1.06689	0.938715	1.21258	0.321415
	GCST90026323	44	Simple mode	0.0508472	0.204562	1.05216	0.704622	1.57112	0.804879
	GCST90026323	44	Weighted mode	-0.0245276	0.177156	0.975771	0.689525	1.38085	0.890529
X-24228 levels	GCST90026324	19	MR Egger	0.0992128	0.278803	1.1043	0.63939	1.90726	0.726328
	GCST90026324	19	Weighted median	0.230142	0.190259	1.25878	0.866957	1.82769	0.226423
	GCST90026324	19	Inverse variance weighted	0.0708236	0.134635	1.07339	0.824432	1.39753	0.598859
	GCST90026324	19	Simple mode	0.327652	0.356917	1.38771	0.68942	2.79326	0.370753
	GCST90026324	19	Weighted mode	0.334894	0.351787	1.39779	0.701447	2.78541	0.353718
X-24295 levels	GCST90026325	60	MR Egger	-0.0975757	0.0777565	0.907034	0.778818	1.05636	0.214553
	GCST90026325	60	Weighted median	0.062492	0.0566674	1.06449	0.952585	1.18953	0.27012
	GCST90026325	60	Inverse variance weighted	-0.0187112	0.0421078	0.981463	0.903714	1.0659	0.656779
	GCST90026325	60	Simple mode	0.133139	0.151165	1.14241	0.849468	1.53637	0.382026
	GCST90026325	60	Weighted mode	0.108534	0.14172	1.11464	0.844309	1.47153	0.446828
3-(3-amino-3-carboxypropyl)uridine levels	GCST90026326	5	MR Egger	-0.427368	0.720209	0.652223	0.15898	2.67578	0.594681
	GCST90026326	5	Weighted median	0.0878531	0.340667	1.09183	0.55998	2.12881	0.796495
	GCST90026326	5	Inverse variance weighted	0.0448659	0.27127	1.04589	0.614576	1.7799	0.868635
	GCST90026326	5	Simple mode	0.233341	0.53283	1.26281	0.444411	3.58834	0.684049
	GCST90026326	5	Weighted mode	0.269218	0.467043	1.30894	0.524041	3.26945	0.595206
X-24337 levels	GCST90026327	12	MR Egger	-0.180004	0.434283	0.835267	0.356579	1.95657	0.687269
	GCST90026327	12	Weighted median	0.130407	0.204878	1.13929	0.762499	1.70228	0.524443
	GCST90026327	12	Inverse variance weighted	0.0825829	0.147269	1.08609	0.81378	1.44952	0.574961
	GCST90026327	12	Simple mode	0.113793	0.343542	1.12052	0.571467	2.19709	0.746691
	GCST90026327	12	Weighted mode	0.0790648	0.311462	1.08227	0.587781	1.99278	0.804293
X-24431 levels	GCST90026328	18	MR Egger	0.121244	0.0927151	1.1289	0.941315	1.35387	0.209452
	GCST90026328	18	Weighted median	0.0655458	0.0584544	1.06774	0.952157	1.19736	0.262154
	GCST90026328	18	Inverse variance weighted	0.066622	0.0467008	1.06889	0.975396	1.17135	0.153703
	GCST90026328	18	Simple mode	0.0811389	0.104787	1.08452	0.883165	1.33179	0.449376
	GCST90026328	18	Weighted mode	0.0652059	0.0881806	1.06738	0.897962	1.26876	0.469717
X-24452 levels	GCST90026329	16	MR Egger	-0.511308	0.383847	0.599711	0.282621	1.27256	0.20412
	GCST90026329	16	Weighted median	0.0172191	0.219995	1.01737	0.66102	1.56582	0.937613
	GCST90026329	16	Inverse variance weighted	-0.0289278	0.186317	0.971487	0.67428	1.39969	0.876616
	GCST90026329	16	Simple mode	-0.0536619	0.414898	0.947753	0.420268	2.13729	0.898809
	GCST90026329	16	Weighted mode	-0.0897119	0.422219	0.914195	0.399612	2.09141	0.834595
X-24686 levels	GCST90026330	44	MR Egger	0.0341689	0.0726612	1.03476	0.897406	1.19314	0.640609
	GCST90026330	44	Weighted median	-0.0173154	0.0511206	0.982834	0.88913	1.08641	0.734823
	GCST90026330	44	Inverse variance weighted	-0.0161786	0.0404383	0.983952	0.908975	1.06511	0.689097
	GCST90026330	44	Simple mode	0.00549212	0.10973	1.00551	0.810927	1.24678	0.960313
	GCST90026330	44	Weighted mode	-0.0145804	0.10253	0.985525	0.806107	1.20488	0.887581
X-24699 levels	GCST90026331	20	MR Egger	-0.180827	0.330842	0.83458	0.436364	1.5962	0.591389
	GCST90026331	20	Weighted median	-0.0623018	0.177268	0.939599	0.663819	1.32995	0.725246
	GCST90026331	20	Inverse variance weighted	0.00505714	0.14406	1.00507	0.757826	1.33298	0.971997
	GCST90026331	20	Simple mode	-0.373296	0.376288	0.688462	0.329289	1.4394	0.333641
	GCST90026331	20	Weighted mode	-0.380893	0.376198	0.683251	0.326854	1.42826	0.32403
3-amino-2-piperidone levels	GCST90026332	9	MR Egger	-0.06687	0.390087	0.935317	0.435421	2.00913	0.868741
	GCST90026332	9	Weighted median	0.201358	0.254242	1.22306	0.743077	2.01309	0.428365
	GCST90026332	9	Inverse variance weighted	0.143888	0.193225	1.15475	0.790703	1.68642	0.456475
	GCST90026332	9	Simple mode	0.309313	0.380424	1.36249	0.646412	2.87182	0.4397
	GCST90026332	9	Weighted mode	0.362362	0.411705	1.43672	0.641093	3.21975	0.404442
X-24813 levels	GCST90026333	20	MR Egger	-0.223796	0.201662	0.799478	0.538454	1.18704	0.28171
	GCST90026333	20	Weighted median	-0.068274	0.126669	0.934005	0.728662	1.19721	0.58989
	GCST90026333	20	Inverse variance weighted	-0.0200566	0.0943341	0.980143	0.814687	1.1792	0.831629
	GCST90026333	20	Simple mode	-0.0504945	0.218585	0.950759	0.619452	1.45926	0.819779
	GCST90026333	20	Weighted mode	-0.12941	0.210112	0.878614	0.582032	1.32632	0.545264
X-24952 levels	GCST90026334	13	MR Egger	-0.294381	0.229127	0.744992	0.475461	1.16732	0.22526
	GCST90026334	13	Weighted median	-0.19984	0.142394	0.818862	0.619444	1.08248	0.160489
	GCST90026334	13	Inverse variance weighted	-0.0620228	0.101471	0.939862	0.770353	1.14667	0.541045
	GCST90026334	13	Simple mode	-0.212764	0.237614	0.808347	0.507383	1.28783	0.388172
	GCST90026334	13	Weighted mode	-0.222097	0.200776	0.800838	0.540307	1.18699	0.290326
X-25109 levels	GCST90026335	32	MR Egger	-0.011762	0.133395	0.988307	0.760928	1.28363	0.930324
	GCST90026335	32	Weighted median	0.0483462	0.0964544	1.04953	0.868746	1.26794	0.616206
	GCST90026335	32	Inverse variance weighted	0.0503694	0.0720433	1.05166	0.913168	1.21115	0.484456
	GCST90026335	32	Simple mode	0.104895	0.180592	1.11059	0.779529	1.58226	0.565547
	GCST90026335	32	Weighted mode	0.0660911	0.165019	1.06832	0.773101	1.47628	0.69153
N6-methyllysine levels	GCST90026336	11	MR Egger	0.0318733	0.0910464	1.03239	0.863659	1.23408	0.734333
	GCST90026336	11	Weighted median	0.0310309	0.0376763	1.03152	0.958089	1.11057	0.410156
	GCST90026336	11	Inverse variance weighted	-0.0145887	0.0383802	0.985517	0.914101	1.06251	0.703865
	GCST90026336	11	Simple mode	-0.0119569	0.0604775	0.988114	0.877663	1.11247	0.847234
	GCST90026336	11	Weighted mode	0.0266781	0.0385037	1.02704	0.952382	1.10754	0.504164

## Sheet: Table_S9
Table S9. 473 intestinal flora ID.
trait	id
Absiella dolichum abundance	GCST90032172
Acetobacteraceae abundance	GCST90032173
Acetobacterales abundance	GCST90032174
Achromobacter abundance	GCST90032175
Acidaminococcus fermentans abundance	GCST90032176
Acidaminococcus sp900315205 abundance	GCST90032177
Acidobacteriales abundance	GCST90032178
Actinobacteria abundance	GCST90032179
Actinobacteriota abundance	GCST90032180
Actinomycetales abundance	GCST90032181
Agathobacter sp000434275 abundance	GCST90032182
Akkermansia muciniphila B abundance	GCST90032183
Aliivibrio abundance	GCST90032184
Alistipes abundance	GCST90032186
Alistipes shahii abundance	GCST90032185
Alloprevotella abundance	GCST90032187
Alteromonadaceae abundance	GCST90032188
An181 abundance	GCST90032189
An7 abundance	GCST90032190
Anaeromassilibacillus sp001305115 abundance	GCST90032191
Aneurinibacillaceae abundance	GCST90032192
Aneurinibacillales abundance	GCST90032193
AR31 abundance	GCST90032194
Atopobiaceae abundance	GCST90032195
Aureimonas abundance	GCST90032196
Azorhizobium abundance	GCST90032197
Bacillaceae A abundance	GCST90032198
Bacillales A abundance	GCST90032199
Bacilli A abundance	GCST90032200
Bacillus abundance	GCST90032203
Bacillus AY abundance	GCST90032201
Bacillus C abundance	GCST90032202
Bacillus U abundance	GCST90032204
Bacillus velezensis abundance	GCST90032205
Bacteroides A abundance	GCST90032208
Bacteroides A plebeius A abundance	GCST90032206
Bacteroides A plebeius abundance	GCST90032207
Bacteroides clarus abundance	GCST90032209
Bacteroides eggerthii abundance	GCST90032210
Bacteroides faecis abundance	GCST90032211
Bacteroides intestinalis A abundance	GCST90032212
Bacteroides sp002160055 abundance	GCST90032213
Bacteroides sp003545565 abundance	GCST90032214
Bacteroides stercoris abundance	GCST90032215
Bacteroides thetaiotaomicron abundance	GCST90032216
Barnesiella abundance	GCST90032218
Barnesiellaceae abundance	GCST90032217
Bifidobacteriaceae abundance	GCST90032219
Bifidobacterium abundance	GCST90032230
Bifidobacterium adolescentis abundance	GCST90032220
Bifidobacterium angulatum abundance	GCST90032221
Bifidobacterium bifidum abundance	GCST90032222
Bifidobacterium breve abundance	GCST90032223
Bifidobacterium catenulatum abundance	GCST90032224
Bifidobacterium infantis abundance	GCST90032225
Bifidobacterium kashiwanohense abundance	GCST90032226
Bifidobacterium longum abundance	GCST90032227
Bifidobacterium pseudocatenulatum abundance	GCST90032228
Bifidobacterium ruminantium abundance	GCST90032229
Bin127 abundance	GCST90032231
Blautia A sp000285855 abundance	GCST90032232
Blautia A sp002159835 abundance	GCST90032233
Blautia A sp900066145 abundance	GCST90032234
Blautia A sp900066355 abundance	GCST90032235
Blautia hansenii abundance	GCST90032236
Blautia sp000436935 abundance	GCST90032237
Blautia sp001304935 abundance	GCST90032238
Borreliaceae abundance	GCST90032239
Borreliales abundance	GCST90032240
Brachyspira abundance	GCST90032244
Brachyspiraceae abundance	GCST90032241
Brachyspirae abundance	GCST90032242
Brachyspirales abundance	GCST90032243
Brevibacillaceae abundance	GCST90032245
Brevibacillales abundance	GCST90032246
Brevibacillus B abundance	GCST90032247
Butyricimonas sp900258545 abundance	GCST90032248
CAG-1000 abundance	GCST90032250
CAG-1000 sp000434555 abundance	GCST90032249
CAG-1031 abundance	GCST90032251
CAG-110 abundance	GCST90032252
CAG-145 abundance	GCST90032255
CAG-145 sp000435615 abundance	GCST90032253
CAG-145 sp002320005 abundance	GCST90032254
CAG-170 sp003516765 abundance	GCST90032256
CAG-177 abundance	GCST90032261
CAG-177 sp002438685 abundance	GCST90032257
CAG-177 sp002451755 abundance	GCST90032258
CAG-177 sp003514385 abundance	GCST90032259
CAG-177 sp003538135 abundance	GCST90032260
CAG-180 sp000432435 abundance	GCST90032262
CAG-194 sp002441865 abundance	GCST90032263
CAG-245 abundance	GCST90032265
CAG-245 sp000435175 abundance	GCST90032264
CAG-269 sp001915995 abundance	GCST90032266
CAG-269 sp001916065 abundance	GCST90032267
CAG-269 sp002372935 abundance	GCST90032268
CAG-273 sp003507395 abundance	GCST90032269
CAG-273 sp003534295 abundance	GCST90032270
CAG-274 sp000432155 abundance	GCST90032271
CAG-302 abundance	GCST90032272
CAG-345 abundance	GCST90032274
CAG-345 sp000433315 abundance	GCST90032273
CAG-349 abundance	GCST90032275
CAG-390 sp003523225 abundance	GCST90032276
CAG-433 abundance	GCST90032277
CAG-448 abundance	GCST90032280
CAG-448 sp000433415 abundance	GCST90032278
CAG-448 sp003150135 abundance	GCST90032279
CAG-449 abundance	GCST90032281
CAG-452 abundance	GCST90032283
CAG-452 sp000434035 abundance	GCST90032282
CAG-465 sp000433135 abundance	GCST90032284
CAG-475 abundance	GCST90032285
CAG-485 sp002362485 abundance	GCST90032286
CAG-485 sp002404675 abundance	GCST90032287
CAG-488 abundance	GCST90032289
CAG-488 sp000434055 abundance	GCST90032288
CAG-495 abundance	GCST90032290
CAG-510 sp002432425 abundance	GCST90032291
CAG-552 abundance	GCST90032292
CAG-590 sp000431135 abundance	GCST90032293
CAG-632 abundance	GCST90032294
CAG-698 abundance	GCST90032295
CAG-776 abundance	GCST90032297
CAG-776 sp000438195 abundance	GCST90032296
CAG-81 sp000435795 abundance	GCST90032298
CAG-822 abundance	GCST90032300
CAG-822 sp000432855 abundance	GCST90032299
CAG-826 abundance	GCST90032301
CAG-83 sp000435555 abundance	GCST90032302
CAG-83 sp002392625 abundance	GCST90032303
CAG-841 sp002479075 abundance	GCST90032304
CAG-873 sp001701165 abundance	GCST90032305
CAG-877 abundance	GCST90032307
CAG-877 sp000433455 abundance	GCST90032306
CAG-882 sp003486385 abundance	GCST90032308
CAG-884 abundance	GCST90032310
CAG-884 sp000433875 abundance	GCST90032309
CAG-977 abundance	GCST90032311
Caloranaerobacter abundance	GCST90032313
Caloranaerobacteraceae abundance	GCST90032312
Campylobacter D abundance	GCST90032314
Cetobacterium A abundance	GCST90032315
CHKCI006 sp900018345 abundance	GCST90032316
Chloroflexales abundance	GCST90032317
Chromatiales abundance	GCST90032318
Chromobacteriaceae abundance	GCST90032319
Citrobacter A abundance	GCST90032320
Clostridia abundance	GCST90032321
Clostridium E sporosphaeroides abundance	GCST90032322
Clostridium I abundance	GCST90032323
Clostridium M clostridioforme abundance	GCST90032324
Clostridium M sp001304855 abundance	GCST90032325
Clostridium P abundance	GCST90032326
Clostridium S felsineum abundance	GCST90032328
Clostridium saudiense abundance	GCST90032327
Clostridium tertium abundance	GCST90032329
Collinsella abundance	GCST90032330
Comamonas abundance	GCST90032332
Comamonas B abundance	GCST90032331
Coprobacillus abundance	GCST90032334
Coprobacillus cateniformis abundance	GCST90032333
Coprobacter secundus abundance	GCST90032335
Corynebacterium abundance	GCST90032336
Cyanobacteria abundance	GCST90032337
Demequina abundance	GCST90032339
Demequinaceae abundance	GCST90032338
Desulfobacterota A abundance	GCST90032340
Desulfovibrio piger abundance	GCST90032344
Desulfovibrionaceae abundance	GCST90032341
Desulfovibrionales abundance	GCST90032342
Desulfovibrionia abundance	GCST90032343
Dialister sp000434475 abundance	GCST90032345
Dokdonella abundance	GCST90032346
Dorea abundance	GCST90032348
Dorea phocaeense abundance	GCST90032347
DTU024 sp002411105 abundance	GCST90032349
Dysgonomonadaceae abundance	GCST90032350
Eisenbergiella sp900066775 abundance	GCST90032351
Elusimicrobia abundance	GCST90032353
Elusimicrobiaceae abundance	GCST90032352
Elusimicrobiota abundance	GCST90032354
Emergencia abundance	GCST90032355
Endozoicomonadaceae abundance	GCST90032356
Enorma massiliensis abundance	GCST90032357
Ensifer abundance	GCST90032358
Enterobacteriaceae abundance	GCST90032359
Enterococcaceae abundance	GCST90032360
Enterococcus A abundance	GCST90032361
Enterococcus abundance	GCST90032364
Enterococcus B abundance	GCST90032362
Enterococcus faecalis abundance	GCST90032363
Enteroscipio abundance	GCST90032365
ER4 sp002437735 abundance	GCST90032366
Eremiobacterota abundance	GCST90032367
Erysipelatoclostridiaceae abundance	GCST90032368
Escherichia abundance	GCST90032370
Escherichia flexneri abundance	GCST90032369
Eubacterium callanderi abundance	GCST90032371
Eubacterium F sp000434115 abundance	GCST90032372
Eubacterium I ramulus A abundance	GCST90032373
Eubacterium Q abundance	GCST90032374
Eubacterium R coprostanoligenes abundance	GCST90032375
Eubacterium R sp000431535 abundance	GCST90032376
Ezakiellaceae abundance	GCST90032377
F0428 abundance	GCST90032378
Faecalibacterium prausnitzii E abundance	GCST90032379
Faecalibacterium sp002160895 abundance	GCST90032380
Faecalicatena glycyrrhizinilyticum abundance	GCST90032381
Faecalicatena lactaris abundance	GCST90032382
Faecalicatena sp000364245 abundance	GCST90032383
Faecalicatena sp001517425 abundance	GCST90032384
Faecalicatena sp002161355 abundance	GCST90032385
Faecalicatena sp002397985 abundance	GCST90032386
Faecalicatena torques abundance	GCST90032387
Faecalicoccus abundance	GCST90032389
Faecalicoccus pleomorphus abundance	GCST90032388
Faecalitalea cylindroides abundance	GCST90032390
Fervidobacteriaceae abundance	GCST90032391
Fibrobacteraceae abundance	GCST90032392
Fibrobacterales abundance	GCST90032393
Fibrobacteria abundance	GCST90032394
Fimbriimonadia abundance	GCST90032395
Firmicutes A abundance	GCST90032396
Firmicutes E abundance	GCST90032397
Firmicutes I abundance	GCST90032398
Flavobacteriales abundance	GCST90032399
Flavonifractor sp002159265 abundance	GCST90032400
Flavonifractor sp900199495 abundance	GCST90032401
Fournierella massiliensis abundance	GCST90032402
Francisellaceae abundance	GCST90032403
Francisellales abundance	GCST90032404
Fusobacteriaceae abundance	GCST90032405
Fusobacterium A abundance	GCST90032406
GCA-900066135 sp900066135 abundance	GCST90032407
GCA-900066495 abundance	GCST90032409
GCA-900066495 sp900066495 abundance	GCST90032408
GCA-900066575 sp900066385 abundance	GCST90032410
GCA-900066755 abundance	GCST90032412
GCA-900066755 sp900066755 abundance	GCST90032411
GCA-900199385 sp900320755 abundance	GCST90032413
Geminocystis abundance	GCST90032414
Gemmatimonadaceae abundance	GCST90032415
Geobacter C abundance	GCST90032417
Geobacteraceae abundance	GCST90032416
Gillisia abundance	GCST90032418
Gluconobacter abundance	GCST90032419
Gordonibacter abundance	GCST90032421
Gordonibacter pamelaeae abundance	GCST90032420
Gramella abundance	GCST90032422
Haemophilus D sp001679485 abundance	GCST90032423
Halarcobacter abundance	GCST90032424
Halomonadaceae abundance	GCST90032425
Haloplasmatales abundance	GCST90032426
Helicobacter abundance	GCST90032427
Herbidospora abundance	GCST90032428
Herbinix abundance	GCST90032429
Holdemania abundance	GCST90032432
Holdemania massiliensis abundance	GCST90032430
Holdemania sp900120005 abundance	GCST90032431
Hungatella sp900155545 abundance	GCST90032433
Hydrogenophaga abundance	GCST90032434
Hyphomonas abundance	GCST90032435
Intestinimonas massiliensis abundance	GCST90032436
Jiangellaceae abundance	GCST90032437
Johnsonella ignava abundance	GCST90032438
K10 abundance	GCST90032440
K10 sp001941205 abundance	GCST90032439
Kandleria vitulina abundance	GCST90032441
Kineothrix abundance	GCST90032442
KLE1615 abundance	GCST90032444
KLE1615 sp900066985 abundance	GCST90032443
Klebsiella A abundance	GCST90032445
Klebsiella abundance	GCST90032447
Klebsiella pneumoniae abundance	GCST90032446
koll11 abundance	GCST90032448
Lachnoanaerobaculum saburreum abundance	GCST90032449
Lachnospira rogosae abundance	GCST90032452
Lachnospira sp000437735 abundance	GCST90032453
Lachnospiraceae abundance	GCST90032450
Lachnospirales abundance	GCST90032451
Lactobacillus B abundance	GCST90032456
Lactobacillus B ruminis abundance	GCST90032454
Lactobacillus B salivarius abundance	GCST90032455
Lactococcus lactis abundance	GCST90032457
Lawsonibacter sp000492175 abundance	GCST90032458
Lawsonibacter sp002161175 abundance	GCST90032459
Lawsonibacter sp900066645 abundance	GCST90032460
Leclercia abundance	GCST90032461
Lentimicrobiaceae abundance	GCST90032462
Leptospirae abundance	GCST90032463
Leptospirales abundance	GCST90032464
Leuconostoc abundance	GCST90032466
Leuconostoc mesenteroides abundance	GCST90032465
Magnetospirillum A abundance	GCST90032467
Marinilabiliaceae abundance	GCST90032468
Massiliomicrobiota abundance	GCST90032470
Massiliomicrobiota sp002160815 abundance	GCST90032469
Megamonas abundance	GCST90032472
Megamonas funiformis abundance	GCST90032471
Megasphaera abundance	GCST90032475
Megasphaera elsdenii abundance	GCST90032473
Megasphaera sp900066485 abundance	GCST90032474
Merdibacter massiliensis abundance	GCST90032476
Methanobacterium B abundance	GCST90032477
Methanobrevibacter B abundance	GCST90032478
Microvirga abundance	GCST90032479
Monoglobaceae abundance	GCST90032480
Monoglobus abundance	GCST90032482
Monoglobus pectinilyticus abundance	GCST90032481
Morganella abundance	GCST90032483
Mycobacteriaceae abundance	GCST90032484
Mycoplasmataceae abundance	GCST90032485
Mycoplasmatales abundance	GCST90032486
Mycoplasmoidaceae abundance	GCST90032487
Negativibacillus abundance	GCST90032490
Negativibacillus massiliensis abundance	GCST90032488
Negativibacillus sp000435195 abundance	GCST90032489
NK4A144 abundance	GCST90032491
Odoribacter laneus abundance	GCST90032492
Olsenella C abundance	GCST90032493
Omnitrophota abundance	GCST90032494
Paceibacteria abundance	GCST90032495
Paenibacillales abundance	GCST90032496
Paenibacillus J abundance	GCST90032497
Pandoraea abundance	GCST90032498
Parabacteroides abundance	GCST90032501
Parabacteroides johnsonii abundance	GCST90032499
Parabacteroides sp000436495 abundance	GCST90032500
Parachlamydiales abundance	GCST90032502
Paraglaciecola abundance	GCST90032503
Paramuribaculum sp001689565 abundance	GCST90032504
Pararhizobium abundance	GCST90032505
Pauljensenia sp000411415 abundance	GCST90032506
Peptococcia abundance	GCST90032507
Phascolarctobacterium sp003150755 abundance	GCST90032508
Phocea abundance	GCST90032510
Phocea massiliensis abundance	GCST90032509
Photobacterium abundance	GCST90032511
Planococcaceae abundance	GCST90032512
Poseidoniaceae abundance	GCST90032513
Prevotella bivia abundance	GCST90032514
Prevotella buccae abundance	GCST90032515
Prevotella sp000434975 abundance	GCST90032518
Prevotella sp000436915 abundance	GCST90032519
Prevotella sp002437285 abundance	GCST90032520
Prevotella sp002437565 abundance	GCST90032521
Prevotella sp002933775 abundance	GCST90032522
Prevotella sp900317685 abundance	GCST90032523
Prevotella sp900318625 abundance	GCST90032524
Prevotellamassilia abundance	GCST90032517
Prevotellamassilia sp000437675 abundance	GCST90032516
Propionibacterium freudenreichii abundance	GCST90032525
Proteus abundance	GCST90032526
Provencibacterium abundance	GCST90032528
Provencibacterium massiliense abundance	GCST90032527
Providencia abundance	GCST90032529
Pseudomonadales abundance	GCST90032530
Pseudomonas aeruginosa abundance	GCST90032531
Psychroserpens abundance	GCST90032532
QALR01 sp003150035 abundance	GCST90032533
Raoultella abundance	GCST90032534
RC9 sp900317925 abundance	GCST90032535
Rhodanobacter abundance	GCST90032536
Rhodococcus abundance	GCST90032537
Rhodovulum abundance	GCST90032538
Romboutsia ilealis abundance	GCST90032539
Roseibacillus abundance	GCST90032540
Rubneribacter sp002159915 abundance	GCST90032541
RUG013 sp001486445 abundance	GCST90032542
RUG147 abundance	GCST90032544
RUG147 sp900315495 abundance	GCST90032543
RUG420 sp900317985 abundance	GCST90032545
RUG472 abundance	GCST90032547
RUG472 sp900319345 abundance	GCST90032546
Ruminococcus A sp000432335 abundance	GCST90032548
Ruminococcus abundance	GCST90032555
Ruminococcus C sp000437255 abundance	GCST90032549
Ruminococcus D abundance	GCST90032551
Ruminococcus D bicirculans abundance	GCST90032550
Ruminococcus E sp003521625 abundance	GCST90032552
Ruminococcus E sp900100595 abundance	GCST90032553
Ruminococcus E sp900314705 abundance	GCST90032554
Saccharofermentanaceae abundance	GCST90032556
Saccharomonospora abundance	GCST90032557
SAR324 abundance	GCST90032558
SM23-33 abundance	GCST90032559
Sorangium abundance	GCST90032560
Spirillospora abundance	GCST90032561
Spirochaetia abundance	GCST90032562
Sporomusales abundance	GCST90032563
Staphylococcus A fleurettii abundance	GCST90032564
Staphylococcus aureus abundance	GCST90032565
Stappia abundance	GCST90032566
Streptacidiphilus abundance	GCST90032567
Streptococcus sanguinis abundance	GCST90032568
Succiniclasticum abundance	GCST90032569
Succinivibrio abundance	GCST90032571
Succinivibrionaceae abundance	GCST90032570
Syntrophomonadia abundance	GCST90032572
Syntrophorhabdaceae abundance	GCST90032573
Syntrophorhabdia abundance	GCST90032574
Tannerellaceae abundance	GCST90032575
Tepidanaerobacteraceae abundance	GCST90032576
Terrisporobacter abundance	GCST90032578
Terrisporobacter othiniensis abundance	GCST90032577
Thermococcaceae abundance	GCST90032579
Thermococci abundance	GCST90032580
Thermoplasmatota abundance	GCST90032581
Thermoprotei abundance	GCST90032582
Thioalkalivibrionaceae abundance	GCST90032583
TMED109 abundance	GCST90032584
Treponema D abundance	GCST90032585
Treponemataceae abundance	GCST90032586
Turicibacter abundance	GCST90032589
Turicibacter sp001543345 abundance	GCST90032588
Turicibacteraceae abundance	GCST90032587
UBA1033 sp001695555 abundance	GCST90032590
UBA1066 abundance	GCST90032592
UBA1066 sp900317515 abundance	GCST90032591
UBA11471 abundance	GCST90032594
UBA11471 sp000434215 abundance	GCST90032593
UBA1191 abundance	GCST90032595
UBA11963 abundance	GCST90032597
UBA11963 sp002362595 abundance	GCST90032596
UBA1206 sp000433115 abundance	GCST90032598
UBA1375 sp002305795 abundance	GCST90032599
UBA1407 abundance	GCST90032600
UBA1409 abundance	GCST90032601
UBA1417 sp003531055 abundance	GCST90032602
UBA1446 sp002329245 abundance	GCST90032603
UBA1448 abundance	GCST90032605
UBA1448 sp002329405 abundance	GCST90032604
UBA1611 abundance	GCST90032606
UBA1777 sp002320035 abundance	GCST90032607
UBA1777 sp900316255 abundance	GCST90032608
UBA1777 sp900319275 abundance	GCST90032609
UBA1777 sp900319835 abundance	GCST90032610
UBA2658 sp002841545 abundance	GCST90032611
UBA2821 abundance	GCST90032612
UBA2922 sp900313925 abundance	GCST90032613
UBA3282 sp002493835 abundance	GCST90032614
UBA3792 abundance	GCST90032615
UBA3855 sp900316885 abundance	GCST90032616
UBA5394 sp002409725 abundance	GCST90032617
UBA6382 abundance	GCST90032618
UBA6398 abundance	GCST90032620
UBA6398 sp002451695 abundance	GCST90032619
UBA644 abundance	GCST90032621
UBA6960 abundance	GCST90032622
UBA7102 sp002315655 abundance	GCST90032623
UBA7177 abundance	GCST90032625
UBA7177 sp002491225 abundance	GCST90032624
UBA7182 abundance	GCST90032627
UBA7182 sp002491115 abundance	GCST90032626
UBA737 abundance	GCST90032629
UBA737 sp002451855 abundance	GCST90032628
UBA7703 abundance	GCST90032630
UBA7748 sp900314535 abundance	GCST90032631
UBA8517 abundance	GCST90032632
UBA8621 abundance	GCST90032633
UBA8904 abundance	GCST90032634
UBA9475 sp002161235 abundance	GCST90032635
UBA9475 sp002161675 abundance	GCST90032636
UBP9 abundance	GCST90032637
UCG-010 sp003150215 abundance	GCST90032638
UNC496MF abundance	GCST90032639
V9D3004 abundance	GCST90032640
Veillonella abundance	GCST90032643
Veillonella rogosae abundance	GCST90032642
Veillonellaceae abundance	GCST90032641
Victivallis sp002998355 abundance	GCST90032644

[truncated: 1 more sheets: Sheet10]
